# Supplementary material for: Estimating particle size and velocity from fluorescence pulses: A practical validation study of flow cytometry signals analysis
Source: PLoS One. 2026 May 18;21(5):e0348292. doi: 10.1371/journal.pone.0348292 (PMC13183216; doi:10.1371/journal.pone.0348292)
Supplement: S1 Data — (XLSX) [file pone.0348292.s002.xlsx]

## Sheet: Sheet1
Population Gate	Event time (s)	Fluorescence Area (V x Samples)	Obscuration Height (V)	Relative Radius	ToF Velocity (m/s)	Relative Velocity
1	4.165	549.233	0.00259482	0.994607	0.390971	1.00003
1	4.24031	541.456	0.00271124	0.98982	0.390887	0.999277
1	4.28554	551.096	0.00258845	0.996183	0.391458	1.00153
1	4.32974	572.865	0.00265934	1.00874	0.391195	0.999698
1	4.35778	589.024	0.00271231	1.01707	0.389992	0.996822
1	4.37724	553.935	0.00276812	0.996823	0.390092	0.998307
1	4.48589	548.442	0.00251538	0.994604	0.391857	1.00143
1	4.49039	534.134	0.00248932	0.985243	0.391237	0.999641
1	4.5359	557.631	0.00256652	0.999735	0.390855	0.999739
1	4.5375	573.148	0.00257625	1.00909	0.391506	1.00074
1	4.56015	539.873	0.00262207	0.988919	0.391331	1.00055
1	4.61308	567.243	0.00271202	1.00563	0.390962	1.00059
1	4.62711	582.317	0.0026414	1.01395	0.391081	0.999506
1	4.64932	560.189	0.00260163	1.00134	0.39067	1.00046
1	4.65993	578.524	0.00271515	1.01195	0.391149	0.999528
1	4.75432	571.055	0.00266085	1.0077	0.390848	1.00057
1	4.81461	558.722	0.00255895	1.00059	0.391305	1.00084
1	4.86908	554.667	0.00254311	0.998572	0.391613	1.00132
1	4.93279	568.413	0.0027442	1.00558	0.39067	0.998477
1	4.9648	582.256	0.00261756	1.01366	0.390829	0.998708
1	4.9984	559.739	0.00255977	1.00005	0.390725	0.997768
1	5.01158	561.072	0.00263444	1.00252	0.391613	1.00208
1	5.05787	575.933	0.00275271	1.00976	0.390283	0.998321
1	5.07313	557.46	0.0026834	0.999948	0.391393	1.00108
1	5.16323	561.295	0.00259722	1.00187	0.390874	1.00008
1	5.25122	548.117	0.00260349	0.994082	0.391474	1.00032
1	5.25846	543.207	0.00249301	0.991724	0.391672	1.0022
1	5.28078	554.348	0.00252662	0.998082	0.391597	1.00086
1	5.29345	540.778	0.0024977	0.989298	0.39035	0.999452
1	5.31441	533.738	0.00253119	0.985744	0.391714	1.00187
1	5.35427	555.45	0.00264946	0.998717	0.390696	1.00118
1	5.47252	551.247	0.00260926	0.995781	0.39136	0.999667
1	5.48304	544.306	0.0025722	0.991104	0.38978	0.998895
1	5.49089	556.219	0.00275095	0.998484	0.390531	0.999703
1	5.57834	572.689	0.00263977	1.00812	0.39069	0.99851
1	5.65597	565.048	0.00265746	1.00293	0.389748	0.996783
1	5.66491	576.304	0.00264081	1.01084	0.390955	1.00094
1	5.70259	563.41	0.00255174	1.00273	0.39037	0.99846
1	5.79248	552.953	0.00256693	0.996562	0.3908	0.998607
1	5.81413	546.515	0.00269783	0.992403	0.390602	0.998197
1	5.92759	541.503	0.00253538	0.990157	0.390738	1.00059
1	5.94041	578.314	0.00266316	1.01229	0.390025	1.00101
1	6.10417	565.9	0.00243018	1.0036	0.389732	0.996986
1	6.15508	552.208	0.00258735	0.996203	0.390771	0.999487
1	6.16571	564.199	0.00270512	1.00276	0.389741	0.997338
1	6.25265	562.237	0.00256923	1.0026	0.390738	1.00018
1	6.25524	545.708	0.00251601	0.992536	0.390881	1.0003
1	6.27365	556.053	0.00262668	0.998193	0.390832	0.9986
1	6.32803	548.258	0.00265845	0.993848	0.390771	0.999766
1	6.37859	579.63	0.00268562	1.01179	0.390699	0.996949
1	6.39102	554.925	0.00254726	0.997992	0.390635	0.99979
1	6.49696	545.85	0.00255932	0.99213	0.390031	0.998718
1	6.52365	564.199	0.00264593	1.00336	0.389818	0.998954
1	6.60044	566.668	0.00269878	1.00431	0.389905	0.997862
1	6.62354	544.06	0.00252007	0.991332	0.389876	0.999321
1	6.67663	553.89	0.00261611	0.997122	0.390363	0.998994
1	6.77496	549.716	0.00258987	0.994499	0.390771	0.998052
1	6.85145	569.2	0.00253604	1.00601	0.390373	0.998957
1	6.85458	557.759	0.00263229	0.999481	0.390509	0.999492
1	6.94566	572.895	0.00268109	1.00835	0.390357	0.999157
1	7.07158	567.916	0.00271922	1.0056	0.391062	0.99906
1	7.08428	553.711	0.00252112	0.997135	0.390254	0.999589
1	7.1715	558.068	0.00260047	0.999193	0.389715	0.99782
1	7.20052	542.825	0.00258126	0.990421	0.390712	0.999593
1	7.3482	552.2	0.00261003	0.996055	0.390044	0.999109
1	7.37535	535.317	0.00270886	0.986014	0.390706	0.99953
1	7.38178	542.738	0.00260991	0.990319	0.390009	0.998508
1	7.38428	543.846	0.00255343	0.991273	0.390567	0.99997
1	7.39613	561.243	0.0025905	1.00134	0.390257	0.998501
1	7.40536	546.464	0.0024966	0.992634	0.389922	0.999434
1	7.45956	567.447	0.00253163	1.00453	0.390054	0.997329
1	7.77746	581.726	0.00269934	1.0131	0.390112	0.997662
1	7.78097	572.829	0.00275552	1.00809	0.39048	0.998296
1	7.81039	544.532	0.00267173	0.992782	0.390981	1.00276
1	7.81533	570.855	0.00267811	1.00744	0.389941	0.999778
1	7.87281	589.55	0.0026078	1.01742	0.389237	0.997131
1	7.9832	550.497	0.00251907	0.994992	0.390599	0.998493
1	8.16223	549.982	0.00244863	0.995095	0.39101	1.00011
1	8.26594	587.729	0.00272994	1.01683	0.390512	0.998923
1	8.41382	566.853	0.00265044	1.00513	0.390312	1.00009
1	8.53279	550.457	0.00256001	0.994901	0.390826	0.998386
1	8.54795	564.325	0.00267012	1.00371	0.390822	1.00074
1	8.57372	578.985	0.00267305	1.01195	0.390102	0.999305
1	8.57992	589.348	0.00272797	1.01627	0.38931	0.994492
1	8.58456	587.234	0.00260247	1.01617	0.390047	0.997835
1	8.61197	543.748	0.00243443	0.990972	0.390199	0.998766
1	8.71352	544.696	0.00253122	0.9917	0.390835	0.999578
1	8.72172	548.721	0.0026252	0.993734	0.390425	0.998211
1	8.76425	564.869	0.00258326	1.00335	0.390635	0.99819
1	8.77072	543.89	0.00250849	0.990821	0.390108	0.997866
1	8.84299	575.812	0.00266991	1.01054	0.390855	1.001
1	8.8626	555.439	0.0026155	0.998659	0.390861	1.00089
1	8.93532	551.535	0.00263892	0.995681	0.390625	0.999323
1	8.9458	571.692	0.00267002	1.00763	0.390635	0.998544
1	8.96979	582.629	0.00264739	1.01391	0.390425	0.999176
1	9.0024	577.539	0.00263183	1.01079	0.390266	0.998332
1	9.11437	556.259	0.00261098	0.999304	0.390754	1.00146
1	9.13136	567.465	0.00263664	1.00501	0.38949	0.998576
1	9.27815	548.867	0.00257303	0.993808	0.390034	0.998581
1	9.32208	564.851	0.0026092	1.0036	0.389687	0.999414
1	9.36971	556.672	0.00252266	0.998518	0.390237	0.998833
1	9.42484	542.463	0.00252754	0.990408	0.390641	0.99937
1	9.4551	556.46	0.00260135	0.998693	0.39016	0.999582
1	9.51047	562.926	0.00250435	1.00215	0.389822	0.998269
1	9.57904	538.255	0.00276356	0.987489	0.390057	0.998869
1	9.62473	555.494	0.00275601	0.997744	0.390254	0.99861
1	9.64198	543.671	0.00253086	0.990609	0.390134	0.997789
1	9.76342	578.167	0.00267276	1.01083	0.390125	0.997234
1	9.88392	535.614	0.00261205	0.986414	0.390864	1.00045
1	9.89144	534.467	0.00243709	0.985323	0.390021	0.998739
1	10.0422	577.861	0.00278828	1.01123	0.390141	0.999427
1	10.0716	539.905	0.00265996	0.989617	0.390476	1.00351
1	10.0947	536.543	0.00256774	0.986488	0.389812	0.998699
1	10.2658	565.079	0.00269437	1.00396	0.390538	1.00007
1	10.3187	590.199	0.00269404	1.01801	0.39047	0.997778
1	10.325	549.814	0.0026369	0.995392	0.39058	1.00134
1	10.4191	554.47	0.00264702	0.997432	0.390589	0.999111
1	10.5714	557.881	0.00255578	0.999242	0.390418	0.998766
1	10.6088	570.499	0.00264348	1.0055	0.389182	0.995006
1	10.6589	554.1	0.0026079	0.996826	0.389934	0.998068
1	10.6778	540.331	0.00247803	0.988445	0.39005	0.997485
1	10.7446	574.228	0.00268595	1.00869	0.389706	0.997794
1	10.773	580.331	0.00259191	1.01209	0.390218	0.996331
1	10.8275	575.239	0.00265246	1.00899	0.389905	0.996677
1	10.8489	560.177	0.0025915	1.00053	0.389963	0.998478
1	10.916	580.923	0.00267958	1.0126	0.389323	0.99765
1	10.9474	547.537	0.00259497	0.993216	0.389857	0.999123
1	10.9648	588.581	0.00266605	1.0167	0.3894	0.997219
1	11.0176	568.792	0.00273744	1.00531	0.389989	0.997218
1	11.0473	547.25	0.00253113	0.992934	0.389789	0.998559
1	11.0764	576.47	0.00258284	1.00985	0.389986	0.996669
1	11.0812	548.428	0.00262821	0.994409	0.390829	1.00067
1	11.0895	574.014	0.0025145	1.00847	0.389237	0.997326
1	11.1198	547.611	0.00271128	0.993156	0.390764	0.998857
1	11.1563	558.252	0.00265059	0.99998	0.389513	0.999924
1	11.2017	541.283	0.00258685	0.989621	0.390615	0.999761
1	11.204	544.794	0.00266872	0.991729	0.390402	0.999856
1	11.3543	551.459	0.00256228	0.995419	0.389706	0.998298
1	11.3904	554.896	0.00278026	0.997833	0.390518	0.999908
1	11.4335	540.47	0.00273391	0.989212	0.390467	0.999277
1	11.4617	561.245	0.00253999	1.00053	0.389812	0.99627
1	11.4832	568.072	0.0026951	1.0053	0.390147	0.998152
1	11.5225	578.946	0.00272049	1.01174	0.390273	0.998396
1	11.5248	545.395	0.00259894	0.992082	0.390421	1.00008
1	11.5324	549.153	0.00256396	0.994174	0.38988	0.998939
1	11.5412	536.293	0.00259798	0.986323	0.390137	0.99911
1	11.6297	572.124	0.00263543	1.00749	0.390299	0.997962
1	11.6354	558.096	0.00260219	0.999123	0.389732	0.997767
1	11.6528	550.474	0.00253401	0.995126	0.390312	0.999616
1	11.6837	575.316	0.00266584	1.00908	0.38949	0.99699
1	11.717	578.53	0.00270005	1.01072	0.389754	0.996328
1	11.7398	567.226	0.0026585	1.00438	0.389954	0.997612
1	11.763	551.892	0.00254543	0.994678	0.389002	0.995511
1	11.7734	542.1	0.00261437	0.989669	0.389777	0.998233
1	11.8883	590.078	0.00243575	1.01768	0.389915	0.997661
1	11.9107	547.076	0.0024191	0.992776	0.390021	0.998779
1	11.93	579.791	0.00262381	1.01189	0.389947	0.997313
1	11.9479	576.571	0.00276151	1.01007	0.389002	0.998361
1	11.9666	555.851	0.0026306	0.997669	0.389641	0.997912
1	11.9739	554.534	0.00258626	0.99739	0.390315	0.998581
1	11.9829	583.987	0.00258113	1.01448	0.38914	0.99808
1	12.0039	553.33	0.00260424	0.997063	0.389957	1.00029
1	12.0924	564.414	0.00267142	1.00256	0.390283	0.995689
1	12.1494	581.004	0.00255183	1.01287	0.389291	0.999281
1	12.1708	542.907	0.00254646	0.989643	0.388887	0.997376
1	12.2002	552.393	0.00264786	0.996403	0.390431	0.999957
1	12.2671	537.828	0.00268113	0.987467	0.390528	0.999233
1	12.3513	575.729	0.00268156	1.00893	0.388954	0.996029
1	12.4941	541.208	0.00249132	0.989723	0.390328	1.00037
1	12.5053	572.975	0.00271361	1.00745	0.389246	0.99658
1	12.5211	535.473	0.0025651	0.985548	0.390144	0.998461
1	12.6227	559.088	0.00253822	0.99991	0.389886	0.998254
1	12.7079	577.548	0.00270091	1.01051	0.389449	0.997469
1	12.7316	569.071	0.00262122	1.0061	0.389304	0.998863
1	12.8757	553.863	0.00270922	0.996982	0.389854	0.998695
1	12.887	562.798	0.00260118	1.0021	0.389452	0.998252
1	12.9044	569.323	0.00269167	1.00581	0.389918	0.999089
1	12.9093	558.565	0.00260571	0.99996	0.389806	0.999268
1	12.9264	574.381	0.00269047	1.00913	0.390086	0.998421
1	12.9364	539.549	0.00260284	0.988452	0.390086	0.999129
1	12.9614	562.971	0.00263637	1.00258	0.390312	1.00008
1	13.0225	563.135	0.00256507	1.00222	0.38933	0.99796
1	13.0246	539.072	0.00275587	0.988121	0.390244	0.999449
1	13.045	584.154	0.00264754	1.01449	0.38967	0.998059
1	13.0527	579.216	0.00254178	1.01195	0.389744	0.998909
1	13.091	539.01	0.00252344	0.987786	0.389526	0.998224
1	13.1898	582.921	0.00263732	1.01354	0.389371	0.997004
1	13.3385	584.554	0.00274836	1.01501	0.389645	0.999076
1	13.4235	565.128	0.00270134	1.00311	0.389613	0.996641
1	13.49	550.497	0.00255814	0.994913	0.389461	0.999022
1	13.5094	547.432	0.00265402	0.992769	0.389844	0.997889
1	13.6442	570.94	0.00255759	1.00657	0.389506	0.997652
1	13.6484	563.667	0.00243144	1.00302	0.389912	0.999586
1	13.7868	570.832	0.0025826	1.00691	0.389847	0.997768
1	13.8085	554.173	0.00271819	0.997055	0.389301	0.998752
1	13.8342	567.91	0.00259748	1.00469	0.389368	0.997011
1	13.9551	589.698	0.00269934	1.01706	0.389433	0.99654
1	13.9633	556.532	0.00262337	0.996894	0.389539	0.994573
1	13.9687	533.1	0.00248374	0.983616	0.388829	0.996446
1	14.0013	544.661	0.00255677	0.991641	0.388986	0.998989
1	14.2007	564.633	0.00247946	1.00275	0.388621	0.996458
1	14.3911	564.387	0.00260579	1.00292	0.390089	0.997824
1	14.4025	569.025	0.00265677	1.00515	0.388481	0.996407
1	14.4906	555.508	0.00261236	0.997883	0.390112	0.998249
1	14.5461	541.419	0.00258093	0.989057	0.389314	0.997484
1	14.7007	555.495	0.00262425	0.998333	0.390083	0.999951
1	14.7482	535.647	0.00258142	0.984517	0.388561	0.994407
1	14.7869	539.845	0.00275542	0.988963	0.390002	1.00075
1	14.873	583.178	0.00275082	1.01466	0.389989	1.00039
1	14.8818	542.554	0.00277123	0.990225	0.390457	0.999134
1	14.8965	569.213	0.00261385	1.0058	0.389925	0.998054
1	14.9369	589.048	0.0026665	1.01723	0.390009	0.998152
1	15.038	564.728	0.00267964	1.0034	0.389629	0.998763
1	15.0972	547.297	0.00258268	0.993034	0.389179	0.998806
1	15.1664	581.491	0.00268322	1.013	0.389233	0.998432
1	15.1981	557.69	0.00272592	0.99831	0.389262	0.995711
1	15.2558	577.299	0.00259295	1.01039	0.389886	0.997923
1	15.351	534.172	0.00250727	0.98547	0.390641	1.00036
1	15.3563	567.66	0.0027432	1.00502	0.390096	0.998519
1	15.4011	555.345	0.0024923	0.998412	0.390166	1.00037
1	15.4077	537.589	0.00247233	0.9881	0.390783	1.00184
1	15.5031	568.363	0.00253304	1.00663	0.389996	1.00208
1	15.6777	547.051	0.00264836	0.992075	0.389266	0.995777
1	15.7574	566.255	0.00272134	1.00458	0.390289	0.999219
1	15.8223	544.623	0.00256926	0.992015	0.389761	1.0001
1	15.848	530.019	0.00250141	0.982962	0.390099	1.00033
1	15.8977	536.73	0.00261585	0.986373	0.390034	0.998433
1	15.9409	549.978	0.0026248	0.995364	0.390067	1.00134
1	16.0662	564.331	0.00266738	1.00268	0.390354	0.997789
1	16.0706	578.98	0.00267119	1.01056	0.389233	0.995284
1	16.1972	541.045	0.00254797	0.990071	0.390628	1.00181
1	16.2017	555.977	0.00254118	0.998736	0.390644	1.0004
1	16.3591	564.812	0.00276977	1.00319	0.389864	0.998058
1	16.4034	545.235	0.0025344	0.992528	0.390409	1.00103
1	16.4079	546.91	0.0026035	0.992746	0.389902	0.998965
1	16.4211	539.459	0.00260483	0.988238	0.38857	0.998732
1	16.4507	565.715	0.002705	1.00435	0.390057	1.00033
1	16.5332	586.06	0.00266127	1.01577	0.389844	0.998746
1	16.5807	584.278	0.00278462	1.01478	0.3894	0.998754
1	16.6316	558.417	0.00274562	1.00023	0.390357	1.00026
1	16.7226	585.008	0.00268576	1.01464	0.388942	0.996785
1	16.7301	571.267	0.00269682	1.00766	0.390083	0.999101
1	16.7397	580.771	0.00269496	1.01343	0.39037	1.00081
1	16.7448	539.262	0.00248187	0.987583	0.389484	0.997261
1	16.7643	566.57	0.00260418	1.00423	0.388948	0.997447
1	16.9369	546.551	0.00252635	0.993428	0.39048	1.00147
1	16.9808	563.687	0.00263142	1.00282	0.390166	0.99917
1	16.9986	547.228	0.00255699	0.992614	0.389404	0.997665
1	17.0077	547.149	0.00253224	0.992713	0.388929	0.998056
1	17.0439	548.052	0.00251318	0.994083	0.390936	1.00126
1	17.0481	557.432	0.00247511	0.999464	0.390641	1.0004
1	17.0917	570.834	0.00275351	1.00721	0.390544	0.999602
1	17.0966	532.825	0.00247178	0.984979	0.39027	1.00125
1	17.1701	570.34	0.00256287	1.00733	0.390331	1.00059
1	17.1804	553.042	0.0025697	0.996984	0.38998	1.00079
1	17.2015	584.943	0.00270165	1.01516	0.389051	0.998509
1	17.2079	551.121	0.00255397	0.996145	0.390764	1.00113
1	17.4149	538.228	0.00261005	0.988203	0.390247	1.00088
1	17.5748	557.32	0.0027999	0.999685	0.390673	1.00113
1	17.6847	555.532	0.00251439	0.998484	0.390932	1.00049
1	17.7304	565.603	0.00256909	1.00412	0.390054	0.999315
1	17.774	554.062	0.00249169	0.997805	0.390315	1.00156
1	17.8526	554.078	0.00271252	0.997992	0.390897	1.00152
1	18.0182	545.099	0.00261338	0.992006	0.389963	1.00002
1	18.0521	555.519	0.00262871	0.999428	0.391464	1.00327
1	18.0882	570.214	0.00245063	1.00817	0.391536	1.00382
1	18.0961	541.275	0.00249821	0.990471	0.390732	1.00211
1	18.1701	533.123	0.00263256	0.985735	0.391532	1.00298
1	18.2331	556.789	0.00266494	0.99939	0.391136	1.00097
1	18.312	559.309	0.00269778	1.00155	0.3915	1.00307
1	18.3185	554.954	0.00275047	0.999303	0.391815	1.00424
1	18.3883	573.332	0.00261788	1.00932	0.391584	1.0017
1	18.4456	563.66	0.00267116	1.00386	0.390816	1.00158
1	18.6301	554.138	0.00253451	0.998322	0.391613	1.0023
1	18.6401	550.211	0.00267415	0.995102	0.390192	1.00017
1	18.7665	572.574	0.00262004	1.00919	0.391094	1.00233
1	18.8047	539.789	0.00256219	0.989119	0.390557	1.00102
1	18.9449	559.093	0.00245419	1.0011	0.391214	1.00197
1	18.9829	568.22	0.00262935	1.00606	0.390906	1.00009
1	19.0083	571.596	0.00266367	1.00821	0.389751	1.00126
1	19.018	564.096	0.0025446	1.00372	0.390648	1.00083
1	19.0208	557.819	0.00272587	1.00087	0.391545	1.00382
1	19.0765	557.29	0.00259302	1.00063	0.391542	1.00447
1	19.1334	565.131	0.00248567	1.00485	0.391484	1.00221
1	19.2159	540.775	0.00259165	0.991087	0.391724	1.00543
1	19.2802	549.93	0.00279633	0.996128	0.391704	1.00365
1	19.347	537.979	0.00252395	0.988823	0.391448	1.0037
1	19.3685	545.521	0.00271384	0.993143	0.390308	1.002
1	19.4027	570.257	0.00265638	1.00765	0.390897	1.0016
1	19.4415	565.421	0.00255676	1.00457	0.391273	1.00147
1	19.4992	577.113	0.00262892	1.01163	0.391004	1.0012
1	19.5121	538.431	0.00277774	0.988694	0.390855	1.00181
1	19.5202	530.426	0.00274486	0.984135	0.391117	1.00339
1	19.6206	557.389	0.00267834	1.00084	0.391542	1.00411
1	19.6495	553.814	0.00256486	0.99787	0.39046	1.00167
1	19.6748	548.984	0.00268253	0.995637	0.391094	1.0043
1	19.7296	529.571	0.00253024	0.983913	0.391386	1.00399
1	19.7765	555.203	0.00264036	0.999666	0.391734	1.00435
1	19.8886	565.157	0.00262998	1.00442	0.390196	1.00115
1	19.9142	579.299	0.00263553	1.01259	0.389999	1.00063
1	19.9402	558.364	0.00262406	1.00068	0.39027	1.00234
1	19.9467	538.291	0.00254034	0.988334	0.390102	1.00108
1	19.9607	562.448	0.0025943	1.00284	0.39057	1.00152
1	19.9877	570.26	0.0027739	1.00789	0.391575	1.00221
1	20.0199	574.137	0.00254063	1.01025	0.391	1.00255
1	20.1084	599.128	0.00268099	1.02348	0.390583	0.997551
1	20.1297	570.934	0.00264714	1.00785	0.390648	1.00095
1	20.139	546.954	0.00259675	0.994492	0.391591	1.00434
1	20.1434	548.153	0.00262326	0.995226	0.391688	1.00396
1	20.1697	556.568	0.00258946	1.00011	0.391289	1.00325
1	20.1772	535.747	0.00261125	0.987046	0.390292	1.00242
1	20.2623	534.787	0.00253251	0.985947	0.389886	0.999753
1	20.2733	557.985	0.00265792	1.00014	0.391143	1.00112
1	20.3138	538.235	0.00255077	0.988935	0.390919	1.00288
1	20.3213	541.791	0.00261153	0.990648	0.389947	1.00212
1	20.3419	544.865	0.00270111	0.992817	0.390894	1.00294
1	20.3602	536.199	0.00258845	0.987595	0.390625	1.003
1	20.3772	554.421	0.00260207	0.998353	0.391334	1.00188
1	20.3959	537.584	0.00257951	0.988134	0.391302	1.00181
1	20.4549	547.203	0.00254671	0.994211	0.390816	1.00256
1	20.4783	552.159	0.0026531	0.99664	0.39078	1.00158
1	20.4869	570.952	0.00265846	1.00788	0.390176	1.00146
1	20.5682	567.88	0.00265216	1.00611	0.390583	1.00095
1	20.6171	542.865	0.00255939	0.991195	0.389777	1.00165
1	20.7653	541.853	0.00248585	0.989646	0.389732	0.998621
1	20.992	531.833	0.00250484	0.984596	0.389445	1.00116
1	21.1318	539.557	0.00249199	0.988885	0.389744	1.00069
1	21.146	566.199	0.0027225	1.00544	0.390949	1.00246
1	21.1642	537.873	0.00251225	0.98826	0.390793	1.00194
1	21.2168	570.825	0.00248103	1.00786	0.39079	1.00169
1	21.3114	570.56	0.00243346	1.0076	0.390337	1.00121
1	21.396	545.671	0.00251113	0.992892	0.391023	1.00205
1	21.4908	562.134	0.00260828	1.00241	0.390176	0.999975
1	21.5334	554.826	0.0025936	0.997579	0.390247	0.999247
1	21.5803	569.761	0.00263449	1.00761	0.390916	1.00263
1	21.594	564.173	0.0026889	1.00338	0.389539	0.999645
1	21.6746	579.202	0.00261607	1.01198	0.389551	0.998533
1	21.6895	583.28	0.00273397	1.01629	0.390994	1.00482
1	21.7004	572.982	0.00274129	1.00908	0.390573	1.00137
1	21.73	573.803	0.00266716	1.0094	0.390505	1.0011
1	21.754	562.051	0.00277494	1.00173	0.390286	0.998949
1	21.7691	550.156	0.00253975	0.995462	0.390308	1.00079
1	21.7799	571.197	0.0025143	1.00796	0.390225	1.00111
1	21.814	570.477	0.00264806	1.00714	0.390115	1.00055
1	21.8625	580.805	0.00270305	1.01394	0.390463	1.00226
1	21.8741	547.155	0.0024839	0.994255	0.39163	1.0035
1	21.892	560.644	0.00268921	1.00254	0.391243	1.00418
1	21.913	540.618	0.00251338	0.989981	0.390991	1.00212
1	21.948	543.646	0.00245458	0.991407	0.391386	1.00116
1	21.9517	556.413	0.00263791	0.999634	0.391101	1.00244
1	21.9722	577.743	0.00269021	1.01186	0.390942	1.00138
1	22.0467	550.669	0.00247225	0.995262	0.390083	1.00019
1	22.1059	565.834	0.00276992	1.00482	0.390644	1.0008
1	22.1531	556.109	0.00264726	0.999178	0.390816	1.00204
1	22.1553	545.668	0.00254717	0.992946	0.391279	1.00196
1	22.1647	544.211	0.00254659	0.99201	0.390699	1.0021
1	22.2351	555.432	0.00261049	0.997028	0.391604	0.997158
1	22.2948	534.302	0.00253515	0.986549	0.391506	1.00354
1	22.3489	593.253	0.00277564	1.0199	0.390787	0.999505
1	22.3806	527.352	0.00247648	0.982276	0.390683	1.00218
1	22.4478	543.283	0.0025924	0.992186	0.391263	1.00381
1	22.4929	583.413	0.00277218	1.01524	0.391098	1.00171
1	22.5967	568.664	0.00262637	1.00642	0.390108	1.00086
1	22.6873	560.322	0.00263823	1.00202	0.390796	1.00262
1	22.7254	544.042	0.00256532	0.991655	0.390221	1.00086
1	22.7574	564.086	0.002627	1.00358	0.390038	1.0005
1	22.8475	533.402	0.00254948	0.986285	0.391571	1.00417
1	22.8593	539.066	0.00263563	0.988913	0.390978	1.00139
1	22.8748	576.904	0.00275675	1.01161	0.390515	1.00205
1	22.8882	558.618	0.00252917	1.00003	0.390183	0.999754
1	22.904	549.174	0.00262683	0.994999	0.390978	1.00212
1	22.9092	552.867	0.00267356	0.998111	0.391419	1.00504
1	22.9536	543.964	0.0026078	0.9922	0.390816	1.00301
1	22.9686	554.935	0.00263534	0.997884	0.390454	1.00028
1	23.0062	543.152	0.00271603	0.991579	0.390254	1.00324
1	23.0485	556.646	0.00273411	0.999012	0.390719	1.00017
1	23.0854	553.065	0.0026588	0.997677	0.390874	1.0033
1	23.0923	539.7	0.00247676	0.989589	0.390212	1.00272
1	23.1141	553.232	0.00260868	0.997544	0.39089	1.00204
1	23.237	562.455	0.00263269	1.00372	0.391269	1.00346
1	23.2478	588.396	0.00267031	1.01807	0.390881	1.00192
1	23.2639	575.211	0.00266969	1.01002	0.390073	1.0006
1	23.2691	555.856	0.0025367	0.998834	0.390573	1.00178
1	23.4025	576.81	0.00266473	1.01095	0.390806	1.00018
1	23.437	568.54	0.00263536	1.00646	0.39102	1.001
1	23.4952	579.452	0.00265086	1.01285	0.390703	1.00134
1	23.5217	586.63	0.00273862	1.01686	0.390583	1.00097
1	23.5399	562.057	0.00247663	1.00298	0.390531	1.00221
1	23.5981	584.652	0.00273958	1.01613	0.391153	1.00208
1	23.6334	536.577	0.00257954	0.987431	0.391344	1.00219
1	23.7375	590.517	0.00270747	1.01993	0.39079	1.00416
1	23.7532	563.128	0.00259206	1.00401	0.391	1.00306
1	23.7857	572.752	0.0024707	1.00851	0.389593	1.00026
1	23.9091	554.283	0.00265448	0.997691	0.390525	1.00046
1	23.9876	538.47	0.00259889	0.988747	0.39091	1.00231
1	24.0214	550.894	0.00270177	0.995998	0.390958	1.0016
1	24.0598	565.958	0.00254608	1.00519	0.390199	1.00212
1	24.1471	570.733	0.00254451	1.00749	0.390234	1.00049
1	24.1524	532.877	0.00240675	0.985269	0.391652	1.0019
1	24.1971	564.849	0.00279227	1.00476	0.390754	1.00208
1	24.2419	539.138	0.00253712	0.989326	0.390696	1.00279
1	24.268	565.075	0.00260728	1.00371	0.390308	0.998997
1	24.3351	575.5	0.00270652	1.01091	0.390661	1.00197
1	24.4831	547.892	0.00265153	0.994594	0.391334	1.00303
1	24.4942	566.538	0.00265824	1.00516	0.391123	1.00136
1	24.5472	548.382	0.00255824	0.994371	0.391393	1.00105
1	24.5576	544.964	0.00267035	0.992858	0.391341	1.00263
1	24.5997	550.409	0.00265667	0.996365	0.391214	1.00376
1	24.6105	576.49	0.00268968	1.01077	0.390619	1.00016
1	24.7839	592.377	0.00274707	1.02023	0.390431	1.00132
1	24.8169	580.409	0.00270227	1.01348	0.390991	1.00147
1	24.8309	546.406	0.00253958	0.993324	0.390144	1.00157
1	24.916	567.377	0.00264209	1.00505	0.389815	0.999134
1	24.9211	588.698	0.00279076	1.01861	0.390764	1.00255
1	25.1786	562.133	0.00262593	1.00288	0.391091	1.00234
1	25.2167	583.466	0.00257544	1.01493	0.389851	1.00035
1	25.285	550.713	0.00267273	0.99583	0.390894	1.00143
1	25.3075	550.88	0.00264992	0.995699	0.39067	1.00112
1	25.3203	563.985	0.00262509	1.00291	0.390212	0.998845
1	25.3788	553.64	0.00261342	0.997201	0.390945	1.00028
1	25.4027	551.116	0.00270551	0.996028	0.390641	1.0019
1	25.4105	558.912	0.00263583	1.00076	0.390154	1.00138
1	25.4302	564.825	0.0027371	1.00412	0.390774	1.00114
1	25.5334	540.972	0.00247645	0.98964	0.390813	1.00044
1	25.5452	561.334	0.00255045	1.00168	0.389542	0.999973
1	25.5697	541.663	0.00249984	0.990482	0.391289	1.00174
1	25.6907	538.772	0.00254964	0.988387	0.390379	1.00085
1	25.776	550.596	0.00247092	0.995826	0.390745	1.00147
1	26.0104	555.84	0.00254765	0.998907	0.390936	1.0011
1	26.0257	566.967	0.00275789	1.00495	0.390418	1.00018
1	26.1003	572.534	0.00256199	1.00798	0.389786	0.998729
1	26.1545	584.941	0.00262472	1.01608	0.390635	1.00151
1	26.2111	551.915	0.00269204	0.996199	0.390955	1.00043
1	26.2609	556.531	0.00263778	0.999218	0.390987	1.00126
1	26.4115	556.716	0.00265908	0.998616	0.389751	0.998943
1	26.4806	567.41	0.00256579	1.00553	0.390038	1.00076
1	26.5037	566.222	0.00258853	1.00489	0.390903	1.00082
1	26.5133	544.799	0.00258355	0.992061	0.390577	0.999303
1	26.572	573.661	0.00268778	1.00803	0.38959	0.996841
1	26.6003	558.762	0.00268347	0.999295	0.390337	0.997294
1	26.6407	581.183	0.00265786	1.01213	0.389404	0.995753
1	26.7445	550.379	0.00250355	0.995029	0.390418	1.00004
1	26.7953	589.963	0.00265995	1.01837	0.390373	0.999758
1	26.8346	557.367	0.00254434	0.999244	0.390034	0.999415
1	26.8411	550.102	0.00257897	0.995165	0.390848	1.00035
1	26.8698	541.682	0.00278639	0.990359	0.390703	1.00141
1	26.8873	593.961	0.00257095	1.02073	0.390208	1.00026
1	26.9324	583.272	0.00244564	1.01407	0.389799	0.997831
1	27.0868	536.721	0.00257155	0.987854	0.391036	1.00321
1	27.1103	577.099	0.00268624	1.0111	0.390541	1.00021
1	27.1202	547.981	0.00262751	0.993949	0.390748	1.00074
1	27.1831	563.973	0.00266982	1.00414	0.389989	1.00185
1	27.1863	582.648	0.00272046	1.01434	0.390328	1.00052
1	27.1911	540.495	0.00261636	0.989545	0.391104	1.00061
1	27.2966	544.446	0.00249526	0.991357	0.390703	0.999605
1	27.3212	582.518	0.00274253	1.01436	0.389468	1.00044
1	27.4448	579.016	0.00272298	1.01214	0.390409	1.00019
1	27.6741	555.193	0.00262598	0.997802	0.389725	1.00001
1	27.6857	567.295	0.00268846	1.00513	0.389802	0.999395
1	27.7162	552.544	0.00258701	0.996418	0.390541	0.999909
1	27.7321	575.961	0.00263699	1.00959	0.38932	0.997818
1	27.7407	563.351	0.00265388	1.00301	0.389886	1.00066
1	27.745	544.711	0.00269419	0.992154	0.390589	1.00207
1	27.7545	558.522	0.00263951	1	0.389996	1
1	27.761	570.81	0.00265009	1.00715	0.389934	0.999479
1	27.7782	554.629	0.00263156	0.996847	0.389944	0.996996
1	27.7839	549.899	0.00253789	0.994717	0.389835	0.999442
1	27.8872	567.431	0.00272496	1.00552	0.390722	1.00089
1	27.9071	569.943	0.00261027	1.00684	0.389693	1.00048
1	27.9375	553.582	0.00251843	0.996724	0.389384	0.998914
1	27.9695	542.281	0.00274404	0.990581	0.390386	1.0004
1	28.0001	560.487	0.00265925	1.00382	0.389818	1.00271
1	28.1319	562.846	0.00247762	1.00273	0.390341	1.00072
1	28.1807	544.562	0.00263889	0.992199	0.390796	1.00109
1	28.2996	577.916	0.00269602	1.01211	0.390405	1.00214
1	28.3384	563.409	0.00259278	1.00278	0.390186	1.00006
1	28.3576	582.04	0.00268721	1.01376	0.390257	1.00019
1	28.5083	567.977	0.00261831	1.0055	0.389654	1.00008
1	28.5507	551.513	0.00256913	0.995166	0.389365	0.998049
1	28.5879	538.724	0.00262013	0.987421	0.390179	0.998293
1	28.6082	545.4	0.00251952	0.991755	0.390021	0.998821
1	28.6844	550.334	0.00250294	0.994866	0.390025	0.999279
1	28.7034	564.622	0.00261248	1.0038	0.390399	1.00024
1	28.708	578.792	0.00247201	1.01141	0.389388	0.998388
1	28.8278	539.393	0.00269267	0.988596	0.390131	1.00056
1	29.0037	573.865	0.00271739	1.0092	0.390544	1.00011
1	29.0682	563.817	0.00262193	1.00305	0.38923	0.999963
1	29.1153	571.59	0.00270431	1.00793	0.39017	1.00043
1	29.1801	543.795	0.00266992	0.991892	0.390273	1.00215
1	29.2521	551.282	0.00248979	0.996143	0.390263	1.00161
1	29.3259	546.433	0.00255024	0.992837	0.38987	1.00027
1	29.3714	557.429	0.00265961	0.999125	0.389741	0.999366
1	29.3818	579.919	0.00260125	1.01201	0.388769	0.998409
1	29.3878	548.889	0.00254717	0.994601	0.38968	1.0008
1	29.4861	554.328	0.00255585	0.997293	0.389738	0.999446
1	29.5086	537.921	0.00273188	0.987972	0.390473	1.00142
1	29.6205	542.638	0.00260748	0.990312	0.389629	0.999142
1	29.7	572.791	0.00273273	1.0082	0.390186	0.998964
1	29.7903	544.749	0.00252274	0.992222	0.390012	1.00128
1	29.9036	565.181	0.00252037	1.00424	0.390405	1.0005
1	29.9863	554.034	0.00256648	0.997999	0.390131	1.00199
1	30.0081	578.971	0.00269069	1.01252	0.389388	1.00048
1	30.1935	555.434	0.00257846	0.997726	0.389568	0.998584
1	30.2167	557.707	0.00276939	0.999877	0.389938	1.00126
1	30.2787	575.618	0.00261927	1.00973	0.389346	0.997693
1	30.2932	557.598	0.00257396	0.998593	0.389285	0.997377
1	30.4139	579.149	0.00258854	1.01173	0.389532	0.998797
1	30.4655	542.486	0.00254387	0.990062	0.389564	0.999232
1	30.5056	568.054	0.00258346	1.0057	0.389253	0.999901
1	30.5523	581.278	0.00263807	1.0132	0.389558	0.999558
1	30.6521	550.172	0.0025249	0.995342	0.390089	1.00149
1	30.66	574.646	0.00251197	1.00924	0.389539	0.999042
1	30.7298	577.786	0.00267269	1.01134	0.390137	0.999581
1	30.7446	564.899	0.00262995	1.00429	0.390247	1.00157
1	30.8749	547.791	0.00264077	0.994093	0.390154	1.00105
1	30.9817	546.954	0.0026305	0.992875	0.38914	0.999001
1	30.9894	547.699	0.00256043	0.993619	0.390189	1.0001
1	31.0337	571.265	0.00256742	1.007	0.389301	0.998473
1	31.0792	573.136	0.00268837	1.00858	0.38906	0.999778
1	31.182	560.524	0.00275833	1.00142	0.390154	1.0007
1	31.2305	552.809	0.0026386	0.996737	0.390331	1.00026
1	31.2595	550.564	0.00278622	0.995364	0.389683	1.00054
1	31.2639	545.265	0.0024972	0.992361	0.390237	1.0008
1	31.2831	565.204	0.00264225	1.00412	0.39025	1.00023
1	31.3333	583.81	0.00251486	1.01441	0.389806	0.99793
1	31.3382	550.519	0.00255225	0.995551	0.390347	1.00099
1	31.4193	545.632	0.00269254	0.992649	0.389918	1.00141
1	31.4463	561.83	0.0025364	1.00234	0.390186	1.00117
1	31.5765	567.801	0.00263828	1.00575	0.390244	1.00095
1	31.6077	535.166	0.00265687	0.986736	0.390535	1.00286
1	31.7399	549.436	0.00258739	0.994569	0.39037	1.00002
1	31.764	561.656	0.00267598	1.00135	0.390083	0.998398
1	31.864	549.828	0.0024651	0.995373	0.390002	1.00181
1	31.9409	559.099	0.0027937	1.00103	0.390131	1.00186
1	31.9838	575.523	0.00271587	1.01009	0.390392	0.999926
1	32.0292	548.563	0.00249837	0.994454	0.388865	1.00172
1	32.1702	565.942	0.00260907	1.0048	0.390186	1.00075
1	32.2448	539.973	0.00259635	0.988226	0.390402	0.997619
1	32.5493	570.096	0.0025032	1.00673	0.390392	0.998779
1	32.5552	566.318	0.00264371	1.00477	0.390208	0.999668
1	32.5643	573.185	0.00258896	1.00877	0.390134	0.999688
1	32.6837	571.44	0.00260522	1.00732	0.389404	0.999215
1	32.7064	553.778	0.00274556	0.997104	0.389715	0.999085
1	32.7433	620.788	0.00256825	1.03221	0.388858	0.987154
1	32.7616	554.945	0.00279829	0.998205	0.390025	1.00137
1	32.8072	575.207	0.00267041	1.01035	0.389973	1.00121
1	32.8226	576.374	0.00267296	1.01102	0.389809	1.00126
1	32.9061	578.374	0.00266454	1.01216	0.390089	1.00117
1	32.9287	552.141	0.00250997	0.996391	0.390509	1.0008
1	33.028	555.92	0.0025381	0.999135	0.39026	1.00196
1	33.26	541.722	0.00254135	0.990441	0.390696	1.00137
1	33.3529	538.642	0.0024074	0.988455	0.390396	1.00121
1	33.3762	581.975	0.00261544	1.01347	0.389442	0.998837
1	33.3897	536.74	0.00247912	0.987815	0.390589	1.00255
1	33.4357	582.864	0.00273586	1.01429	0.389822	0.999644
1	33.7057	536.262	0.00260785	0.986912	0.389896	1.0011
1	33.8211	548.832	0.00259107	0.995217	0.390415	1.00306
1	33.8603	557.598	0.00250873	1.00031	0.389584	1.00241
1	33.907	561.908	0.00253328	1.00265	0.390958	1.00193
1	33.9616	548.416	0.00258056	0.995166	0.391101	1.00405
1	34.012	561.402	0.00260752	1.00233	0.390787	1.00184
1	34.0861	551.809	0.00267324	0.996703	0.390302	1.00273
1	34.117	544.238	0.00269128	0.991718	0.390913	1.00066
1	34.1321	549.1	0.00264686	0.995108	0.390984	1.00212
1	34.1654	546.185	0.00260362	0.993521	0.390945	1.00268
1	34.1805	563.477	0.00255055	1.0033	0.39015	1.00116
1	34.2027	541.705	0.00265201	0.990706	0.389944	1.00216
1	34.2541	569.207	0.00258467	1.00639	0.389838	0.999963
1	34.2687	576.658	0.00259603	1.01104	0.39078	1.00092
1	34.3056	539.367	0.00269781	0.989282	0.390997	1.0028
1	34.3213	560.425	0.00248355	1.00167	0.390134	1.00178
1	34.3441	560.85	0.00266844	1.00112	0.389105	0.998978
1	34.3772	581.549	0.00250821	1.01365	0.390102	1.00047
1	34.6374	574.88	0.00259663	1.0095	0.390302	0.99894
1	34.6442	580.261	0.00265783	1.01251	0.389272	0.998649
1	34.6506	549.795	0.00253881	0.994972	0.390228	1.00095
1	34.6813	584.113	0.00268359	1.01538	0.390137	1.00081
1	34.6875	571.595	0.00275909	1.0079	0.389712	0.999921
1	34.8002	557.703	0.00278228	1.00002	0.390609	1.00152
1	34.9408	570.961	0.00273247	1.00725	0.389355	0.999947
1	35.1412	583.138	0.00269033	1.01473	0.390586	1.00085
1	35.1648	565.883	0.00256183	1.00429	0.389294	0.999977
1	35.2543	563.269	0.00258235	1.0038	0.390157	1.00329
1	35.2581	582.779	0.00270001	1.01449	0.390286	1.00066
1	35.2752	553.071	0.00258376	0.996814	0.390266	1.00049
1	35.2861	539.637	0.00251989	0.988786	0.389478	1.00025
1	35.3888	585.725	0.0027348	1.01675	0.390664	1.00263
1	35.4783	569.65	0.00267069	1.00701	0.390916	1.00146
1	35.498	540.027	0.00244405	0.990069	0.391179	1.00272
1	35.5044	565.249	0.00270983	1.00413	0.389963	1.0006
1	35.5238	544.162	0.00270395	0.991496	0.390525	0.999754
1	35.5721	555.028	0.00262318	0.998834	0.391127	1.00278
1	35.6008	571.15	0.00275923	1.00806	0.390308	1.00168
1	35.6239	578.014	0.00262451	1.01194	0.390602	1.00096
1	35.6279	563.375	0.00241714	1.00332	0.390386	1.00144
1	35.6785	553.971	0.00266953	0.997741	0.390813	1.00097
1	35.7615	548.198	0.00247273	0.994858	0.391263	1.00397
1	35.8324	542.029	0.00265182	0.991276	0.39148	1.00375
1	35.8492	568.752	0.00263643	1.00658	0.391023	1.0012
1	35.9058	540.133	0.00258248	0.990379	0.390703	1.00433
1	35.9141	553.969	0.00251107	0.99771	0.390302	1.00109
1	35.9502	550.692	0.0026056	0.996176	0.39123	1.00253
1	35.9586	577.761	0.00272475	1.01198	0.391149	1.00217
1	35.9611	545.875	0.00256921	0.993154	0.391289	1.0025
1	36.0096	584.824	0.00270107	1.0156	0.389738	1.00067
1	36.0584	545.831	0.00266972	0.993845	0.391247	1.00432
1	36.1501	552.465	0.00268509	0.997499	0.39067	1.00354
1	36.1735	539.865	0.0025226	0.990187	0.391386	1.00445
1	36.2758	538.341	0.00246579	0.988789	0.390842	1.00271
1	36.2869	581.239	0.00274639	1.01408	0.389867	1.00216
1	36.3214	565.831	0.00256846	1.00546	0.391393	1.00439
1	36.361	560.309	0.00253866	1.00223	0.391292	1.00303
1	36.3717	552.559	0.0024723	0.996868	0.389944	1.00126
1	36.3998	576.716	0.0025686	1.0115	0.390215	1.00254
1	36.455	559.297	0.00247338	1.00123	0.390661	1.00242
1	36.4664	573.897	0.00261653	1.00941	0.390505	1.001
1	36.5105	577.609	0.0025401	1.01155	0.39015	1.00031
1	36.5533	542.989	0.00274025	0.99182	0.390874	1.00326
1	36.5826	565.599	0.00261399	1.00576	0.390796	1.00494
1	36.6085	566.521	0.00275318	1.0055	0.391153	1.00264
1	36.6315	556.863	0.00255217	0.999476	0.38951	1.00157
1	36.6559	561.047	0.00268847	1.00266	0.390751	1.00374
1	36.7	549.56	0.00255723	0.995933	0.391217	1.00379
1	36.7164	556.406	0.00267204	0.999422	0.390522	1.00201
1	36.7279	549.354	0.00271581	0.994839	0.391098	1.00109
1	36.8591	564.751	0.00279978	1.00484	0.390939	1.0041
1	36.8858	577.415	0.00276719	1.01153	0.390622	1.00165
1	37.2079	579.375	0.00265905	1.01267	0.390606	1.00122
1	37.282	557.274	0.00270138	0.999541	0.390758	1.00095
1	37.4069	572.505	0.00265602	1.00915	0.390067	1.00263
1	37.4884	539.022	0.0027384	0.988693	0.389761	1.00175
1	37.5487	552.356	0.00254453	0.997451	0.390868	1.00356
1	37.5535	559.353	0.00270835	1.00181	0.390667	1.00415
1	37.5859	556.921	0.0027229	1.00066	0.391247	1.0049
1	37.6421	539.09	0.0026396	0.989525	0.391026	1.0039
1	37.658	549.391	0.00261591	0.995146	0.391068	1.00179
1	37.6681	575.703	0.00264601	1.01086	0.390396	1.00261
1	37.6843	557.187	0.00263654	0.999094	0.390292	0.999767
1	37.7036	587.636	0.00271856	1.01783	0.391059	1.00247
1	37.7359	554.489	0.00272659	0.997947	0.389886	1.00029
1	37.8215	563.909	0.00249157	1.00393	0.390444	1.00209
1	37.8741	540.243	0.00279526	0.990253	0.390596	1.00388
1	37.8765	552.916	0.0026452	0.997435	0.391299	1.00213
1	38.0905	555.507	0.00264046	0.99929	0.390354	1.00342
1	38.1658	587.379	0.00246453	1.018	0.391068	1.0034
1	38.2301	576.387	0.00266042	1.01201	0.391195	1.00464
1	38.325	562.333	0.00242741	1.00298	0.390505	1.00222
1	38.3694	551.616	0.00263492	0.997211	0.391308	1.00409
1	38.3941	546.276	0.00263769	0.993811	0.391302	1.00329
1	38.4368	541.868	0.00269956	0.991313	0.390667	1.00456
1	38.4535	560.205	0.00259439	1.00184	0.391088	1.00271
1	38.4747	560.324	0.0025399	1.00157	0.390176	1.00137
1	38.5018	583.649	0.00261527	1.01507	0.390606	1.00182
1	38.5241	578.741	0.00263978	1.01305	0.389809	1.00433
1	38.5453	569.207	0.00245674	1.00745	0.39091	1.00309
1	38.6095	580.155	0.00269346	1.01357	0.391065	1.0024
1	38.6202	542.698	0.00257753	0.990879	0.390263	1.00139
1	38.631	559.734	0.00269059	1.00188	0.39125	1.00387
1	38.6539	549.057	0.0027555	0.994686	0.389957	1.00094
1	38.6628	535.29	0.0025369	0.987376	0.391273	1.00452
1	38.6694	536.488	0.00269017	0.988097	0.390192	1.00416
1	38.8286	567.001	0.00249154	1.00595	0.391234	1.00308
1	38.8964	557.751	0.00274454	1.00052	0.390577	1.00293
1	38.9523	586.53	0.00270295	1.01701	0.390793	1.00207
1	38.9981	572.184	0.00260274	1.00861	0.390903	1.00169
1	39.009	542.957	0.00266283	0.991729	0.391023	1.00354
1	39.0646	589.722	0.00256455	1.01794	0.390244	0.999263
1	39.1083	549.591	0.00256378	0.995657	0.391123	1.00312
1	39.1839	548.317	0.00254771	0.994842	0.390787	1.00279
1	39.1947	572.067	0.0025824	1.0094	0.390929	1.00462
1	39.2399	551.092	0.00246263	0.996392	0.391098	1.0017
1	39.2778	535.851	0.00253783	0.98723	0.390913	1.00309
1	39.287	559.31	0.00262757	1.00135	0.390832	1.00255
1	39.3401	549.565	0.00254835	0.99536	0.391059	1.00214
1	39.3903	552.572	0.00254366	0.997186	0.390706	1.00257
1	39.475	541.648	0.00248382	0.990475	0.390247	1.00196
1	39.716	562.451	0.0025709	1.00215	0.389645	0.999712
1	39.7624	545.303	0.00246512	0.992761	0.390554	1.00241
1	39.8832	548.893	0.00264631	0.994313	0.391526	1.00088
1	39.9068	565.192	0.00261603	1.00489	0.390673	1.00231
1	39.9605	549.299	0.00261487	0.995116	0.390919	1.00112
1	40.1724	548.274	0.00240639	0.994272	0.390163	1.00113
1	40.2257	541.643	0.00244914	0.990302	0.390913	1.00174
1	40.2667	542.016	0.00252225	0.991833	0.391513	1.0057
1	40.4245	562.912	0.00270674	1.00315	0.390509	1.0018
1	40.4994	567.549	0.00263412	1.00609	0.390796	1.00228
1	40.5053	587.79	0.00259896	1.01778	0.390874	1.00156
1	40.6302	562.141	0.00250214	1.00331	0.390189	1.00308
1	40.6851	553.011	0.00269728	0.996628	0.390034	1.00021
1	40.6919	576.553	0.00270598	1.01163	0.390467	1.00346
1	40.8059	544.65	0.00251823	0.99007	0.390835	0.99496
1	40.8114	542.862	0.00261039	0.992692	0.39177	1.00687
1	40.8216	560.208	0.00267714	1.0019	0.391334	1.00287
1	40.8376	574.205	0.00274925	1.0096	0.390538	1.00099
1	40.8488	573.308	0.00274233	1.00982	0.39112	1.00377
1	40.8953	546.736	0.00275568	0.993508	0.390686	1.00145
1	40.9251	541.493	0.00247775	0.990981	0.391227	1.00446
1	41.0051	550.148	0.00265327	0.995556	0.390341	1.0022
1	41.0269	548.466	0.00259496	0.994449	0.390134	1.0014
1	41.0432	567.477	0.00263083	1.00589	0.390567	1.00183
1	41.0521	551.972	0.00258094	0.996287	0.389812	1.00086
1	41.0912	566.585	0.0026082	1.00594	0.391072	1.00345
1	41.2293	547.278	0.00254278	0.993505	0.390257	1.00027
1	41.2364	538.867	0.00257333	0.98964	0.390826	1.00451
1	41.256	556.946	0.00268341	1.00028	0.391461	1.00403
1	41.2928	557.751	0.00262365	1.00035	0.391085	1.00291
1	41.3081	564.348	0.00276686	1.00381	0.391065	1.00067
1	41.3848	552.757	0.00251503	0.997805	0.391198	1.00368
1	41.392	558.822	0.00257448	1.001	0.391192	1.00295
1	41.4043	564.776	0.00270137	1.0041	0.390748	1.00151
1	41.4809	580.677	0.00276082	1.01336	0.390615	1.00125
1	41.4856	577.334	0.00260358	1.01259	0.391026	1.00408
1	41.4934	544.812	0.00259195	0.992074	0.39026	1.00114
1	41.5756	561.968	0.002608	1.0023	0.390279	1.00079
1	41.5835	565.108	0.00247998	1.00401	0.389613	0.999771
1	41.7077	536.12	0.00246896	0.987385	0.391013	1.00352
1	41.7504	562.375	0.00255186	1.00347	0.389905	1.00361
1	41.7687	555.55	0.00256278	0.998773	0.390331	1.00156
1	41.7891	571.834	0.00262222	1.00853	0.390913	1.00197
1	41.8868	542.053	0.00251289	0.991153	0.390848	1.00337
1	42.0353	546.382	0.00247143	0.993361	0.390602	1.0024
1	42.1615	538.653	0.00268942	0.988708	0.390283	1.0018
1	42.1835	575.287	0.00262741	1.0102	0.390289	1.00123
1	42.2814	547.722	0.00275429	0.994511	0.391007	1.00223
1	42.3847	555.069	0.00259111	0.998993	0.390544	1.00347
1	42.4041	558.602	0.00273867	1.00094	0.390981	1.00282
1	42.4165	552.75	0.00263516	0.997214	0.390131	1.00218
1	42.4276	561.678	0.00264014	1.00303	0.391081	1.00348
1	42.4737	549.677	0.00273569	0.995483	0.390952	1.00228
1	42.6793	563.438	0.0025047	1.00339	0.38998	1.00128
1	42.7045	550.825	0.002631	0.995527	0.390444	1.00021
1	42.7732	549.404	0.00262211	0.995055	0.390099	1.00155
1	42.8024	553.225	0.0026451	0.997185	0.390425	1.0009
1	42.8666	565.218	0.00253421	1.00503	0.390803	1.00325
1	42.8819	585.868	0.00265327	1.01637	0.390939	1.00104
1	43.0068	563.045	0.00266324	1.00419	0.391516	1.00446
1	43.0096	546.523	0.00263506	0.993771	0.390754	1.00296
1	43.0375	553.046	0.00260147	0.997983	0.391046	1.00349
1	43.0544	557.776	0.00266563	1.00064	0.391312	1.00306
1	43.2712	562.093	0.00262682	1.00253	0.390903	1.00077
1	43.2859	553.977	0.00242349	0.997965	0.391078	1.00256
1	43.3611	572.161	0.0027855	1.00845	0.390493	1.00129
1	43.3871	553.81	0.00254326	0.997432	0.38996	1.00144
1	43.4227	588.343	0.00264768	1.01764	0.390793	1.0005
1	43.5442	552.987	0.00272208	0.997532	0.390923	1.00194
1	43.5734	585.653	0.00263258	1.01643	0.389963	1.001
1	43.6034	563.521	0.00267183	1.00309	0.39089	0.999504
1	43.6139	562.356	0.0026187	1.00333	0.391023	1.00304
1	43.6979	569.936	0.00273212	1.0071	0.390483	1.00096
1	43.7151	553.451	0.00272621	0.997355	0.390987	1.00101
1	43.7892	548.146	0.00243589	0.994978	0.39101	1.0035
1	43.8422	569.865	0.00247397	1.00733	0.390034	1.00197
1	43.8687	575.61	0.00272274	1.01035	0.390761	1.00109
1	43.9035	570.042	0.00252298	1.00767	0.389938	1.00205
1	43.9296	581.423	0.00268914	1.01388	0.390444	1.00099
1	43.9454	556.535	0.0027122	0.999683	0.39025	1.00252
1	43.9502	554.633	0.00247273	0.997688	0.389899	1.00043
1	44.0379	544.485	0.00253338	0.992346	0.390984	1.00236
1	44.0574	576.516	0.00273954	1.01104	0.390412	1.00149
1	44.0857	582.997	0.00240855	1.01513	0.390716	1.00233
1	44.1237	568.2	0.00267568	1.00667	0.390855	1.00314
1	44.1361	551.224	0.00262733	0.996146	0.390577	1.00195
1	44.2062	587.273	0.00272363	1.01741	0.390693	1.00189
1	44.2099	568.403	0.00264026	1.00657	0.390318	1.00204
1	44.2486	576.655	0.00258144	1.01119	0.390208	1.00183
1	44.2624	542.112	0.00254841	0.990515	0.389983	1.00129
1	44.2753	568.2	0.00271495	1.00581	0.389796	1.00034
1	44.297	536.159	0.00263992	0.987283	0.391007	1.00242
1	44.3113	562.408	0.00257867	1.00245	0.391172	0.999825
1	44.3181	551.368	0.00253787	0.995755	0.389622	0.999419
1	44.3264	569.751	0.00267892	1.00741	0.390357	1.00187
1	44.3642	575.13	0.00269526	1.01041	0.390787	1.00182
1	44.395	574.853	0.00253265	1.01029	0.390712	1.00228
1	44.456	538.674	0.00269571	0.988915	0.389941	1.00257
1	44.4898	570.146	0.00245857	1.00763	0.390962	1.002
1	44.4969	582.274	0.00257729	1.01406	0.390877	1.0009
1	44.6019	554.053	0.00259325	0.998477	0.391211	1.00379
1	44.7265	580.758	0.0027087	1.01374	0.390321	1.00186
1	44.8276	556.327	0.00249664	0.998858	0.389967	1.00095
1	44.9842	563.211	0.00274228	1.00399	0.390842	1.00418
1	44.9945	577.259	0.00272938	1.0116	0.390758	1.00198
1	45.0123	534.502	0.0024108	0.986793	0.391211	1.00453
1	45.0951	560.747	0.00254392	1.00132	0.389696	0.999895
1	45.1151	567.042	0.00269207	1.00572	0.39027	1.00179
1	45.1963	545.846	0.00260833	0.993428	0.391269	1.00326
1	45.2521	570.228	0.00277975	1.01001	0.390241	1.01027
1	45.2636	538.704	0.00255296	0.988145	0.390577	1.00051
1	45.3835	552.526	0.00248004	0.997043	0.390357	1.00235
1	45.5939	542.644	0.00252319	0.990504	0.390881	1.00056
1	45.6014	548.829	0.00260954	0.995236	0.391065	1.00297
1	45.6876	555.344	0.00265867	0.998856	0.390958	1.00264
1	45.6929	543.07	0.00256633	0.991309	0.390528	1.00151
1	45.7072	554.93	0.0024978	0.99823	0.391036	1.00088
1	45.7483	572.01	0.00268832	1.00783	0.390144	0.99925
1	45.7544	568.461	0.00266143	1.00684	0.390292	1.00331
1	45.7604	547.213	0.00261077	0.993991	0.390796	1.00314
1	45.768	573.334	0.00276328	1.0086	0.389494	0.999623
1	45.8061	545.738	0.0026222	0.993103	0.390741	1.00231
1	45.9517	552.235	0.00260466	0.996737	0.390573	1.00158
1	46.0111	573.076	0.00262773	1.00859	0.390254	1.00002
1	46.0287	582.607	0.00263933	1.01444	0.390994	1.00118
1	46.187	548.207	0.00260728	0.995184	0.390809	1.00464
1	46.2594	568.079	0.0026545	1.00588	0.390531	1.00061
1	46.3204	549.732	0.00262815	0.995197	0.390735	1.00133
1	46.3841	579.745	0.00273182	1.0128	0.390225	1.0008
1	46.4163	570.114	0.00264743	1.0072	0.390522	1.00137
1	46.4532	578.92	0.00263944	1.01238	0.390606	1.00123
1	46.465	558.796	0.00255767	1.00068	0.390738	1.00182
1	46.4959	542.906	0.00256495	0.990411	0.39091	0.999476
1	46.578	550.276	0.00253383	0.995378	0.390518	1.00114
1	46.7576	590.606	0.00279304	1.01857	0.39035	0.999984
1	46.767	573.48	0.00265046	1.00907	0.390012	1.00097
1	46.7998	584.747	0.00273637	1.01537	0.389699	0.999969
1	46.8269	593.194	0.00270198	1.01934	0.389571	0.996943
1	46.9563	571.775	0.00256145	1.0078	0.39026	0.999844
1	47.027	542.747	0.00276659	0.99133	0.391004	1.00269
1	47.0451	573.073	0.00258345	1.0083	0.389445	0.999281
1	47.2049	552.885	0.00257517	0.996591	0.390005	0.999693
1	47.2958	540.422	0.00264755	0.989197	0.390949	1.0006
1	47.3148	558.988	0.00258042	1.00022	0.390774	1.00004
1	47.3947	554.793	0.00257907	0.997693	0.389728	0.999645
1	47.4595	566.745	0.00259221	1.00429	0.390716	0.997655
1	47.4635	551.04	0.00265706	0.995132	0.390822	0.999246
1	47.542	540.474	0.00258056	0.988878	0.390522	0.999189
1	47.7391	588.371	0.00278837	1.01677	0.389831	0.998048
1	47.8484	587.999	0.00272771	1.01697	0.389876	0.998917
1	47.855	539.324	0.00257488	0.98891	0.38996	1.00145
1	47.8579	589.132	0.00248742	1.0174	0.390208	0.998792
1	47.8922	571.806	0.00273174	1.00823	0.38987	1.00074
1	47.9249	595.595	0.00270474	1.02092	0.390154	0.998321
1	47.9271	562.138	0.00259817	1.00204	0.390212	1.00015
1	47.9643	577.666	0.00268175	1.01142	0.389967	1.00107
1	48.0306	594.093	0.00267053	1.02027	0.389445	0.998848
1	48.1171	557.606	0.00247966	0.99959	0.389568	1.00021
1	48.1324	571.022	0.00267254	1.00799	0.390644	1.00221
1	48.2363	583.825	0.00271423	1.01527	0.390732	1.00153
1	48.3077	555.686	0.00260026	0.997942	0.390241	0.998835
1	48.4416	566.844	0.00261409	1.00514	0.389806	1.00036
1	48.5566	558.407	0.00263127	1.00023	0.390884	1.00159
1	48.6337	564.53	0.00264616	1.0034	0.390086	0.999784
1	48.6394	559.735	0.00254972	1.00118	0.390625	1.00204
1	48.743	546.448	0.00267969	0.99341	0.390994	1.00143
1	48.7523	583.585	0.00269301	1.01519	0.3908	1.00098
1	48.757	548.366	0.00270684	0.99441	0.391068	1.00129
1	48.8931	569.108	0.00263249	1.00627	0.390544	1.00034
1	49.0378	568.898	0.00265826	1.00498	0.390978	0.996365
1	49.0757	561.878	0.00260983	1.00289	0.391221	1.00273
1	49.1556	551.108	0.00254799	0.996094	0.391133	1.00145
1	49.1665	580.494	0.00261418	1.01342	0.390489	1.00115
1	49.2155	541.048	0.00275597	0.989721	0.390015	1.0005
1	49.3206	560.32	0.00257896	1.00214	0.390538	1.0032
1	49.4215	560.581	0.00264367	1.00137	0.390241	1.00056
1	49.433	541.851	0.00250881	0.990475	0.390916	1.00195
1	49.484	589.019	0.00265983	1.01727	0.390073	0.998542
1	49.6161	549.539	0.00255056	0.994868	0.390661	1.00068
1	49.7114	539.85	0.00251922	0.988383	0.390118	0.998863
1	49.9145	579.934	0.0026433	1.01234	0.389973	0.999438
1	49.9334	571.13	0.00270498	1.00729	0.39091	0.999407
1	49.9556	540.116	0.00252971	0.989887	0.391201	1.00306
1	49.972	551.463	0.00274055	0.996156	0.39069	1.00167
1	50.0799	555.821	0.00252234	0.998108	0.390318	0.998867
1	50.1648	571.886	0.00244231	1.00858	0.390858	1.00271
1	50.2517	592.392	0.00260141	1.01963	0.389699	0.999716
1	50.3256	580.317	0.00275734	1.01269	0.390683	0.999612
1	50.465	559.671	0.00262141	1.00244	0.390102	1.00496
1	50.4917	580.572	0.00263631	1.01313	0.389841	1.00007
1	50.5303	556.649	0.00260665	0.998997	0.390354	1.00071
1	50.5497	580.738	0.00267677	1.01264	0.390054	0.999002
1	50.5954	578.014	0.00271045	1.01109	0.389577	0.998556
1	50.615	583.953	0.00274739	1.0145	0.389564	0.998353
1	50.623	563.377	0.00261546	1.00279	0.390473	0.999591
1	50.6683	549.562	0.00244346	0.994987	0.390619	1.00113
1	50.7353	588.416	0.00275293	1.01752	0.390383	1.00021
1	50.7752	548.121	0.00273151	0.993861	0.389667	1.00005
1	50.7963	544.259	0.00269312	0.991743	0.390476	1.00113
1	50.8276	549.949	0.00253253	0.994638	0.390202	0.999406
1	50.9069	574.99	0.00260386	1.00951	0.389744	0.999461
1	51.003	551.012	0.00249292	0.995748	0.390131	1.00055
1	51.0287	576.266	0.00267149	1.01108	0.39025	1.00104
1	51.1172	558.911	0.00271892	1.00037	0.390428	1.00019
1	51.1399	549.048	0.00255398	0.994482	0.390434	1.00022
1	51.198	578.764	0.00279242	1.01267	0.390315	1.00256
1	51.2115	547.041	0.00262959	0.994312	0.39078	1.00409
1	51.3647	559.009	0.00245573	1.00066	0.390767	1.00064
1	51.471	550.766	0.00263	0.995625	0.390412	1.00104
1	51.4961	568.916	0.00268807	1.00665	0.389709	1.0014
1	51.5126	569.339	0.00242842	1.00589	0.389128	0.998287
1	51.5186	547.353	0.00251586	0.993377	0.389606	1.00093
1	51.5362	545.238	0.00274602	0.991926	0.390257	0.999647
1	51.5375	549.005	0.0025741	0.994837	0.39102	1.00188
1	51.5394	579.088	0.00270753	1.01239	0.390528	1.00135
1	51.5427	546.687	0.00268585	0.993097	0.390596	1.00066
1	51.5837	555.624	0.00259596	0.998868	0.390405	1.00205
1	51.717	558.736	0.00261376	1.0005	0.390434	1.00149
1	51.7556	576.383	0.00264923	1.01076	0.390509	1.00046
1	51.8004	546.88	0.00259464	0.993168	0.390716	1.0001
1	51.8312	576.852	0.00256706	1.01112	0.390412	1.00111
1	51.833	556.638	0.00263129	0.998548	0.390971	0.999083
1	51.8454	562.958	0.00260689	1.00221	0.389918	0.999042
1	51.8617	549.633	0.00253771	0.995213	0.390819	1.00203
1	51.8633	550.088	0.0026803	0.995644	0.390987	1.0019
1	52.0317	575.862	0.00269402	1.0104	0.390434	1.00018
1	52.0792	555.02	0.00273203	0.998649	0.390609	1.00252
1	52.1262	563.844	0.00260761	1.00348	0.390118	1.00148
1	52.2112	542.156	0.00248488	0.990015	0.389931	0.999188
1	52.3135	569.412	0.00248181	1.00693	0.390816	1.00122
1	52.3424	571.462	0.0026475	1.00729	0.389535	0.998679
1	52.3503	563.051	0.002562	1.00303	0.390774	1.00158
1	52.3669	567.622	0.00249065	1.00592	0.39057	1.00151
1	52.601	582.774	0.00271128	1.01476	0.390567	1.00254
1	52.6285	579.857	0.00251911	1.01274	0.38988	1.00036
1	52.6946	547.33	0.00273772	0.993425	0.391026	1.00051
1	52.7303	552.994	0.00265756	0.997484	0.391198	1.00286
1	52.7686	553.988	0.00253077	0.997787	0.39067	1.00153
1	52.821	554.375	0.00260945	0.998017	0.390379	1.00135
1	52.8337	554.1	0.00252615	0.99693	0.39006	0.999033
1	52.8675	556.212	0.00262754	0.998926	0.390279	1.00058
1	52.9518	576.756	0.00250828	1.01041	0.389661	0.999225
1	52.9586	567.293	0.00259363	1.00531	0.390722	1.00053
1	53.0237	546.913	0.00250741	0.993324	0.39113	1.00147
1	53.2325	583.871	0.00253141	1.01435	0.389654	0.998703
1	53.3163	562.892	0.0024869	1.00376	0.391091	1.00364
1	53.3219	591.513	0.00279664	1.01876	0.389503	0.998086
1	53.3445	572.635	0.00260906	1.00907	0.390777	1.00241
1	53.3608	541.913	0.00240334	0.990339	0.389773	1.00065
1	53.4096	566.723	0.00251841	1.00506	0.390777	1.00105
1	53.421	570.932	0.00257154	1.00744	0.390418	0.999868
1	53.5384	556.578	0.00265007	0.999359	0.389818	1.00158
1	53.5501	533.38	0.00249138	0.985525	0.390767	1.00231
1	53.5562	588.01	0.002663	1.01744	0.389802	1.00063
1	53.6245	551.76	0.00276718	0.995439	0.39036	0.998536
1	53.7231	583.126	0.00268825	1.0142	0.390493	0.999257
1	53.8328	574.805	0.0025082	1.00969	0.390577	1.00031
1	53.8782	577.986	0.00250948	1.01204	0.390383	1.00156
1	54.0098	585.844	0.00269086	1.01632	0.390748	1.00122
1	54.1206	570.436	0.00252298	1.00661	0.389931	0.999057
1	54.3279	565.484	0.00259307	1.00527	0.389954	1.00352
1	54.3584	589.261	0.00270602	1.01781	0.38967	0.999423
1	54.3691	582.859	0.00268052	1.013	0.389593	0.996346
1	54.376	560.217	0.00261038	1.00165	0.3908	1.00204
1	54.3903	585.292	0.00263896	1.01553	0.389786	0.999438
1	54.3981	547.305	0.0025378	0.993873	0.390635	1.00157
1	54.4133	559.034	0.00263596	1.00028	0.389928	1.00029
1	54.5412	569.145	0.0025904	1.00696	0.390751	1.00205
1	54.6088	548.694	0.00257369	0.994415	0.390286	1.00184
1	54.7319	531.646	0.00251408	0.983994	0.389799	1.00111
1	54.7559	583.872	0.00268826	1.0148	0.390673	0.999581
1	54.7586	558.419	0.00272393	1.00016	0.390641	1.0012
1	54.7736	564.817	0.00251469	1.00407	0.390673	1.00116
1	54.8914	588.255	0.00268059	1.01734	0.390418	0.99965
1	54.9915	548.493	0.00255474	0.994657	0.39124	1.00213
1	55.1268	550.65	0.00261968	0.995145	0.389947	0.999353
1	55.2426	557.625	0.00252655	1.00012	0.390399	1.00221
1	55.2932	589.887	0.00268611	1.01892	0.390583	1.00176
1	55.296	570.622	0.00264499	1.00795	0.39048	1.00293
1	55.3411	545.254	0.00262927	0.992983	0.391117	1.00328
1	55.3724	571.931	0.00259933	1.00826	0.389815	1.00076
1	55.3791	574.989	0.00270557	1.01038	0.391017	1.00192
1	55.5716	593.058	0.0027589	1.01988	0.389925	0.999481
1	55.5996	553.738	0.00259894	0.997596	0.390373	1.00152
1	55.6454	564.06	0.00264607	1.00377	0.390564	1.00157
1	55.6894	573.201	0.00253497	1.00905	0.390638	1.0008
1	55.7743	565.176	0.00260534	1.00437	0.390651	1.00169
1	55.7893	568.679	0.00256983	1.00628	0.39017	1.00083
1	55.8325	563.792	0.00254835	1.00357	0.390661	1.00134
1	55.8355	543.862	0.00253775	0.991028	0.390551	0.999707
1	55.9389	569.636	0.00268277	1.00644	0.390858	0.99976
1	55.9459	572.242	0.00268828	1.00845	0.390457	1.00123
1	55.9515	543.155	0.00262194	0.99099	0.38987	1.00102
1	56.0235	572.598	0.00267018	1.00883	0.390968	1.00142
1	56.0385	543.044	0.00257803	0.991224	0.390347	1.00168
1	56.068	574.156	0.00266395	1.00979	0.391078	1.00123
1	56.2445	557.561	0.00257783	0.999251	0.390002	0.999496
1	56.3008	542.216	0.0024421	0.991481	0.391081	1.00453
1	56.3497	551.819	0.00259289	0.996402	0.39102	1.00129
1	56.4343	550.004	0.00247744	0.994761	0.390512	0.999659
1	56.5292	562.931	0.00245484	1.00251	0.390057	0.99921
1	56.5388	559.728	0.00254105	1.0013	0.39101	1.00239
1	56.5883	554.699	0.00254462	0.99814	0.390619	1.00164
1	56.6086	549.206	0.00262635	0.994918	0.39067	1.00212
1	56.6227	540.101	0.00267772	0.988887	0.391042	1.00029
1	56.6535	549.85	0.00257858	0.996493	0.389703	1.0037
1	56.7378	559.718	0.00248173	1.00106	0.390913	1.00089
1	56.7596	551.148	0.00249019	0.99579	0.390754	0.999675
1	56.7688	537.476	0.00245986	0.988108	0.391146	1.00249
1	57.1678	541.273	0.00258639	0.990584	0.391325	1.00302
1	57.2218	556.519	0.00259931	0.99919	0.390609	1.00124
1	57.3016	564.042	0.00265425	1.00346	0.390761	1.00095
1	57.3343	544.169	0.00254308	0.991827	0.390096	1.00161
1	57.3994	566.928	0.00267718	1.00425	0.389706	0.997779
1	57.4422	551.279	0.00258314	0.996122	0.391136	1.00124
1	57.5163	570.927	0.00271009	1.00744	0.390696	1.00024
1	57.5224	543.01	0.00254857	0.990005	0.390276	0.998319
1	57.6025	557.739	0.00264234	0.999432	0.390868	0.999634
1	57.6165	581.371	0.00272805	1.01339	0.390221	1.00036
1	57.7798	575.637	0.00257702	1.01081	0.390331	1.00291
1	57.7974	543.95	0.00265907	0.991379	0.390444	1.00109
1	57.8248	558.901	0.00262159	0.999902	0.389619	0.998877
1	57.9671	572.902	0.00264449	1.00834	0.389822	0.999769
1	58.0296	573.938	0.00253149	1.00927	0.390225	1.0007
1	58.1251	536.349	0.00249266	0.987063	0.39037	1.00132
1	58.1308	549.341	0.00244486	0.994691	0.389954	1.00077
1	58.2094	578.837	0.0026188	1.01217	0.390486	1.00102
1	58.2815	553.239	0.00271834	0.996928	0.39035	1.00012
1	58.3406	572.496	0.0025508	1.00832	0.39103	1.00018
1	58.3723	573.303	0.00270072	1.00818	0.389857	0.998363
1	58.389	543.824	0.00253274	0.991264	0.390871	1.00093
1	58.5946	570.354	0.00274955	1.00737	0.390218	1.00192
1	58.6024	558.166	0.00258414	0.999818	0.390331	1.00057
1	58.6408	577.88	0.00264819	1.01148	0.38977	1.00037
1	58.6555	579.109	0.00269655	1.01197	0.389886	0.999498
1	58.6712	539.129	0.00250207	0.987914	0.389388	0.99885
1	58.7895	541.035	0.00273779	0.989125	0.389683	0.999143
1	58.8408	543.286	0.00257594	0.991049	0.391143	1.00131
1	58.8855	570.404	0.00249155	1.0073	0.390318	1.0005
1	58.8894	571.548	0.0026607	1.00748	0.390305	0.999607
1	58.9588	569.673	0.00265078	1.00693	0.390415	1.00151
1	58.979	581.154	0.00264379	1.01267	0.389616	0.99824
1	58.9844	546.354	0.00272888	0.992861	0.390337	1.00112
1	59.0401	556.488	0.00256477	0.998222	0.389539	0.998158
1	59.0549	539.527	0.0027699	0.988335	0.390512	0.99994
1	59.0582	562.847	0.00250956	1.00228	0.389835	0.99922
1	59.0791	539.679	0.00253756	0.988618	0.39017	0.998113
1	59.1078	576.956	0.00262986	1.0106	0.389899	0.999757
1	59.1371	540.345	0.00242508	0.988871	0.389121	0.999443
1	59.1682	544.34	0.00255518	0.99154	0.390583	1.00012
1	59.3372	552.374	0.00269903	0.996159	0.390266	0.999856
1	59.3754	550.763	0.00257165	0.995268	0.390518	0.999943
1	59.4428	555.272	0.00255699	0.997557	0.389237	0.998937
1	59.6283	585.193	0.00274718	1.01541	0.389551	0.999641
1	59.685	574.946	0.0025458	1.00915	0.389539	0.998693
1	59.8075	541.17	0.00256826	0.98964	0.390054	1.00073
1	59.9008	584.791	0.00273042	1.01494	0.389989	0.998897
1	59.9082	571.564	0.00266804	1.00674	0.389542	0.997141
1	59.9331	564.365	0.00264323	1.00247	0.389439	0.996426
1	60.006	550.935	0.00261963	0.995068	0.390218	0.99904
1	60.0492	542.538	0.00261655	0.990736	0.390719	1.00161
1	60.0995	566.876	0.00263777	1.00464	0.39005	0.999664
1	60.1152	559.806	0.00257296	1.00031	0.390208	0.998586
1	60.1611	552.938	0.00254171	0.996571	0.389963	0.999226
1	60.2166	566.285	0.00276251	1.00455	0.389651	0.999924
1	60.2663	585.296	0.00269317	1.01781	0.390257	1.00827
1	60.3787	569.726	0.00268638	1.00625	0.38987	0.999155
1	60.4312	552.433	0.00248899	0.996421	0.390108	1.00063
1	60.4398	555.978	0.00250491	0.998039	0.389661	0.998617
1	60.5195	562.732	0.00258849	1.00204	0.389889	0.998746
1	60.5325	571.634	0.00257216	1.00715	0.390183	0.997624
1	60.5872	542.233	0.00257936	0.989301	0.38914	0.997407
1	60.655	556.061	0.00254746	0.997985	0.389452	0.998418
1	60.8474	554.483	0.00244505	0.997054	0.389651	0.998585
1	60.9131	545.503	0.00252821	0.991346	0.38932	0.997368
1	60.9993	567.813	0.00255247	1.00464	0.38882	0.99705
1	61.0113	548.262	0.00251473	0.993552	0.390454	0.999572
1	61.0449	583.988	0.00251604	1.0142	0.389548	0.998032
1	61.0942	564.935	0.00248692	1.00339	0.389699	0.999163
1	61.1713	568.647	0.00250467	1.00493	0.389256	0.996943
1	61.1749	584.999	0.00262717	1.01516	0.389619	0.998569
1	61.2351	538.994	0.00255521	0.987446	0.389006	0.998108
1	61.2978	548.599	0.00263962	0.993983	0.389571	0.99927
1	61.5623	572.106	0.0026446	1.00728	0.389288	0.997818
1	61.5737	546.656	0.00258094	0.991955	0.389992	0.997666
1	61.5999	559.453	0.00256545	0.99932	0.388897	0.996327
1	61.6099	543.491	0.00242106	0.99127	0.390567	1.00127
1	61.6212	568.594	0.00267237	1.00556	0.389124	0.998896
1	61.6527	550.014	0.00254696	0.994422	0.390018	0.998648
1	61.7018	591.654	0.00256003	1.01822	0.389018	0.997026
1	61.7901	559.24	0.00264603	0.999572	0.390225	0.997937
1	61.8392	578.743	0.00265952	1.01136	0.389883	0.998465
1	61.8925	553.837	0.00263507	0.99678	0.389545	0.998785
1	61.9549	548.858	0.00253736	0.993591	0.389825	0.997964
1	61.9803	561.15	0.00254501	0.999985	0.389172	0.995549
1	61.9981	556.534	0.00264155	0.998918	0.389696	1.00038
1	62.2121	539.969	0.00242621	0.989065	0.390502	1.0005
1	62.2671	544.613	0.00279129	0.991281	0.390525	0.999444
1	62.3005	557.053	0.00245718	0.998202	0.389577	0.997555
1	62.3949	588.597	0.00270376	1.0165	0.389558	0.996885
1	62.506	543.014	0.00264944	0.989916	0.389648	0.998011
1	62.5319	563.782	0.00260654	1.00168	0.388964	0.995787
1	62.629	552.213	0.00258992	0.99564	0.390289	0.998722
1	62.6797	560.682	0.00262984	1.00055	0.389365	0.997931
1	62.7632	579.571	0.00269362	1.01077	0.389172	0.99576
1	62.8029	551.866	0.00268037	0.99538	0.390202	0.998167
1	62.8357	582.408	0.00267803	1.0126	0.38987	0.995294
1	62.896	559.237	0.00254069	0.999812	0.389767	0.998491
1	62.9218	565.005	0.00267752	1.00311	0.389941	0.997954
1	62.9759	594.462	0.00275939	1.01968	0.389465	0.996507
1	63.017	556.682	0.0026428	0.997359	0.389503	0.9959
1	63.0932	570.789	0.00262194	1.00613	0.389022	0.996946
1	63.131	554.277	0.00254419	0.997367	0.390179	1.00011
1	63.2011	555.014	0.00258457	0.997254	0.38967	0.998305
1	63.2044	553.791	0.00272808	0.996353	0.389195	0.99791
1	63.2872	592.942	0.00279951	1.01851	0.389613	0.995351
1	63.3086	548.001	0.00245521	0.993243	0.389992	0.998895
1	63.3363	547.551	0.00258234	0.992982	0.389857	0.999149
1	63.3677	570.1	0.00260717	1.00613	0.389641	0.997749
1	63.4772	577.497	0.00268911	1.00998	0.389153	0.996411
1	63.5504	588.107	0.00266489	1.01655	0.390218	0.997936
1	63.5784	566.601	0.00266416	1.00427	0.389883	0.998813
1	63.6555	565.393	0.00256005	1.00349	0.389635	0.998345
1	63.7458	543.771	0.00278014	0.990168	0.390096	0.99745
1	63.7513	565.878	0.0026056	1.00373	0.389902	0.997942
1	63.8182	580.323	0.0025743	1.01192	0.389593	0.997558
1	63.8794	569.955	0.00259029	1.00415	0.389198	0.992375
1	63.9043	544.75	0.00244575	0.990591	0.389355	0.996613
1	63.9075	541.231	0.00258081	0.989862	0.390693	1.00097
1	63.9191	573.331	0.00255645	1.00772	0.389693	0.997053
1	63.9528	546.158	0.00250727	0.99235	0.389954	0.999252
1	64.0369	552.358	0.00276345	0.996014	0.390044	0.999696
1	64.1271	546.018	0.00270497	0.992063	0.390551	0.999058
1	64.1969	552.053	0.00260764	0.995627	0.38967	0.998885
1	64.2032	559.92	0.00262785	0.999781	0.389413	0.997232
1	64.264	570.317	0.00256345	1.00665	0.390189	0.99993
1	64.2844	548.376	0.00256092	0.993213	0.389407	0.998529
1	64.3255	570.573	0.00268232	1.00688	0.389999	0.999641
1	64.3709	569.629	0.00264827	1.00553	0.389577	0.99727
1	64.4475	558.01	0.00264781	0.999244	0.39027	0.999047
1	64.527	551.59	0.00247839	0.995108	0.390525	0.998469
1	64.6664	568.245	0.00255235	1.00494	0.389857	0.997767
1	64.7372	581.973	0.0026723	1.01276	0.390189	0.997232
1	64.7874	563.573	0.00264536	1.00231	0.389835	0.998417
1	64.7958	589.872	0.00271622	1.01729	0.389699	0.997138
1	64.8068	586.434	0.00264196	1.01515	0.38915	0.996503
1	64.9263	588.715	0.00270403	1.01634	0.389687	0.996606
2	65.0158	557.478	0.00259442	0.998507	0.390283	0.99808
2	65.0492	552.646	0.00257232	0.99542	0.389455	0.997191
2	65.0718	535.965	0.00260422	0.984962	0.389371	0.996298
2	65.1898	558.661	0.00279331	0.998972	0.38889	0.997107
2	65.1971	543.961	0.00253011	0.990298	0.390202	0.997903
2	65.2188	543.946	0.00242917	0.990454	0.390131	0.997754
2	65.277	535.381	0.00253219	0.985564	0.390402	0.999818
2	65.5166	536.489	0.00249477	0.986209	0.390137	0.999369
2	65.5727	568.414	0.00272987	1.00517	0.389831	0.998225
2	65.5791	561.661	0.00256659	1.00089	0.389028	0.997845
2	65.6443	529.553	0.00244268	0.981768	0.390163	0.998362
2	65.6578	528.614	0.00251961	0.981409	0.390257	0.999204
2	65.7118	556.273	0.00275994	0.997249	0.389404	0.995695
2	65.7611	562.346	0.00242215	1.00142	0.389851	0.997754
2	65.8397	551.198	0.00286538	0.994426	0.389211	0.996945
2	65.8547	559.219	0.00257904	0.999657	0.389925	0.998227
2	65.8611	532.474	0.00249303	0.982841	0.388637	0.996784
2	65.8662	534.924	0.002509	0.984783	0.389825	0.99784
2	65.9161	569.66	0.00245138	1.00532	0.389323	0.996463
2	65.921	567.688	0.00266871	1.00453	0.389918	0.997903
2	65.9293	565.539	0.00252162	1.00356	0.388858	0.999028
2	65.9464	536.798	0.00257929	0.985604	0.38969	0.996908
2	65.9618	569.289	0.00267288	1.00542	0.389687	0.997492
2	66.0767	523.429	0.00259518	0.978056	0.389844	0.998944
2	66.0787	570.965	0.00268685	1.00564	0.388961	0.995779
2	66.084	563.18	0.00259726	1.00159	0.389484	0.997218
2	66.1104	534.862	0.00252141	0.98507	0.390308	0.998849
2	66.1608	566.575	0.00253826	1.00319	0.388932	0.995047
2	66.1836	534.978	0.00250194	0.984589	0.389002	0.997076
2	66.2606	557.966	0.00252709	0.999883	0.389886	1.0002
2	66.303	549.711	0.00251068	0.993637	0.3896	0.997385
2	66.3188	548.748	0.00260011	0.993542	0.389928	0.999111
2	66.3407	548.269	0.00249774	0.992704	0.389661	0.996079
2	66.3565	571.21	0.00269104	1.00649	0.389629	0.997171
2	66.5308	554.933	0.00260245	0.997262	0.389664	0.999358
2	66.7403	526.482	0.00240472	0.979946	0.389458	0.998488
2	66.8819	535.982	0.00251817	0.985187	0.389275	0.996843
2	66.9913	571.766	0.00263784	1.00634	0.389513	0.995944
2	67.0633	546.535	0.0026146	0.992019	0.389262	0.998309
2	67.1487	577.279	0.00264251	1.00886	0.388929	0.994025
2	67.1603	548.257	0.00260384	0.992707	0.389545	0.997406
2	67.1654	515.241	0.00264782	0.972286	0.388647	0.99591
2	67.1952	553.266	0.00251731	0.995703	0.389638	0.996912
2	67.2699	576.337	0.00244744	1.00961	0.389825	0.997801
2	67.4076	557.009	0.00252311	0.997962	0.389574	0.997202
2	67.4387	528.343	0.00248927	0.9803	0.388836	0.996437
2	67.527	552.67	0.00252241	0.99607	0.389744	0.999435
2	67.5353	534.398	0.00250988	0.984821	0.390086	0.9988
2	67.5684	520.954	0.00244494	0.976046	0.390247	0.997436
2	67.5744	569.014	0.00274655	1.00509	0.388852	0.997397
2	67.6489	531.835	0.00249575	0.982401	0.389873	0.996241
2	67.665	573.446	0.00276238	1.00762	0.389854	0.997306
2	67.7009	519.789	0.00245734	0.975743	0.389738	0.998825
2	67.7118	523.604	0.00258287	0.977972	0.390231	0.998649
2	67.7936	526.105	0.00244977	0.977305	0.387524	0.990893
2	67.8507	548.328	0.00269351	0.992687	0.389925	0.997079
2	67.9384	552.358	0.00281871	0.995204	0.389343	0.997288
2	67.9879	565.032	0.00274443	1.0035	0.389973	0.998846
2	68.1565	538.835	0.00258662	0.988785	0.390383	1.00255
2	68.3767	529.72	0.00242878	0.981918	0.390434	0.998113
2	68.3856	538.741	0.00248611	0.987046	0.388621	0.997522
2	68.4501	521.122	0.0024897	0.976314	0.389095	0.997833
2	68.5011	557.68	0.00273316	0.998555	0.389587	0.997493
2	68.5456	554.711	0.00272034	0.996743	0.389951	0.997303
2	68.5605	550.196	0.00257653	0.993623	0.389394	0.996336
2	68.5968	568.806	0.00270019	1.00528	0.389796	0.998293
2	68.6164	526.946	0.00249682	0.980676	0.390664	0.999861
2	68.6236	516.238	0.00257813	0.97348	0.390228	0.998594
2	68.6845	544.375	0.00257735	0.991029	0.390102	0.999242
2	68.7205	574.916	0.00262018	1.00864	0.389661	0.997586
2	68.7578	567.298	0.00275618	1.00424	0.389696	0.997566
2	68.799	545.798	0.00246738	0.991389	0.38889	0.997098
2	68.8343	542.835	0.0027245	0.990531	0.390431	1.00089
2	68.8817	557.713	0.00254944	0.996719	0.389854	0.991973
2	68.9325	546.876	0.00257478	0.992507	0.389484	0.999064
2	68.9802	564.796	0.00262131	1.00248	0.389227	0.9965
2	69.0625	556.401	0.00265123	0.99864	0.390496	1.00085
2	69.0697	559.174	0.00255831	0.999499	0.389696	0.997704
2	69.0776	569.824	0.00261412	1.0057	0.388951	0.997072
2	69.1008	546.073	0.00256201	0.99211	0.390337	0.999619
2	69.2139	541.612	0.00254835	0.989079	0.389876	0.99828
2	69.2754	542.123	0.00257276	0.989989	0.390163	1.00058
2	69.3321	553.73	0.0025293	0.995932	0.389067	0.996445
2	69.3419	536.575	0.00255481	0.986234	0.390137	0.999191
2	69.4833	531.199	0.00254278	0.983148	0.390628	0.999826
2	69.5218	542.218	0.00255009	0.989705	0.390379	0.999082
2	69.574	551.78	0.0026786	0.995601	0.389551	0.999481
2	69.6259	567.71	0.00266756	1.00452	0.389825	0.997787
2	69.698	549.987	0.00251896	0.994091	0.390063	0.997578
2	69.7066	555.594	0.0025288	0.997467	0.390118	0.99851
2	69.7654	534.174	0.00265004	0.985306	0.39068	1.00095
2	69.7902	527.21	0.00283473	0.980764	0.389867	1.0006
2	69.8376	540.556	0.00265741	0.988125	0.390509	0.997602
2	69.8522	567.883	0.00262896	1.00528	0.390134	0.999975
2	69.8536	530.597	0.00247004	0.982514	0.390774	0.998938
2	69.8876	553.847	0.00249842	0.996385	0.389687	0.997732
2	69.9791	581.194	0.00280113	1.01131	0.38915	0.994377
2	70.0893	524.014	0.0024323	0.978538	0.390234	0.998795
2	70.0934	556.727	0.00256765	0.999434	0.389793	1.00102
2	70.2046	552.064	0.00257084	0.995174	0.38941	0.99761
2	70.2465	520.878	0.00245874	0.975892	0.389211	0.996576
2	70.2711	520.632	0.00252225	0.976837	0.390247	1.00052
2	70.3079	572.828	0.00264043	1.00779	0.390173	0.999108
2	70.3802	532.197	0.00242883	0.983882	0.389931	0.998847
2	70.5394	552.659	0.00253822	0.996339	0.390638	1.00015
2	70.545	578.161	0.00267685	1.01064	0.389941	0.99779
2	70.5709	562.632	0.00262095	1.00201	0.390596	0.99885
2	70.5886	555.033	0.00256012	0.997742	0.390218	1.00007
2	70.6584	573.484	0.00267987	1.0084	0.389976	0.999141
2	70.6767	537.595	0.00247995	0.986769	0.389224	0.998518
2	70.7636	582.825	0.00263322	1.01387	0.390157	0.999603
2	70.7838	552.486	0.0025769	0.996006	0.389693	0.999183
2	70.8083	519.257	0.00246744	0.975531	0.390289	0.999101
2	70.8624	539.215	0.00247865	0.987923	0.390247	0.999235
2	70.8908	524.156	0.00256702	0.978832	0.390179	0.999867
2	70.8994	583.487	0.00275276	1.01381	0.389851	0.998148
2	70.9594	524.928	0.0024715	0.979778	0.390832	1.00181
2	71.0048	578.434	0.00272211	1.01065	0.389709	0.997996
2	71.0197	553.36	0.00250893	0.99676	0.390612	1.00003
2	71.1543	543.751	0.00250481	0.990503	0.389272	0.999003
2	71.3012	555.659	0.00263142	0.998006	0.389876	0.999527
2	71.3251	569.03	0.00257284	1.00541	0.390118	0.998302
2	71.4298	558.258	0.00255072	0.999248	0.390105	0.999118
2	71.4355	543.74	0.00254105	0.99027	0.390328	0.998272
2	71.4453	543.464	0.00254699	0.990956	0.390244	1.00062
2	71.4676	546.988	0.00266504	0.993072	0.390438	0.999979
2	71.4797	576.353	0.00272553	1.00996	0.389963	0.99855
2	71.6109	569.951	0.0026213	1.00656	0.390044	1.00026
2	71.7565	559.158	0.00258032	1.00039	0.390538	1.0012
2	71.7771	561.448	0.00257854	1.00078	0.389487	0.997423
2	71.8082	543.336	0.00258087	0.991391	0.390693	1.0024
2	71.8763	570.603	0.00261277	1.00604	0.38906	0.997191
2	71.9342	564.887	0.00262775	1.00276	0.388951	0.997455
2	71.9586	571.116	0.00259993	1.0071	0.390141	0.999167
2	71.9642	529.004	0.00247158	0.981225	0.389844	0.997321
2	72.0059	557.761	0.00258183	0.999603	0.389925	1.0007
2	72.0165	565.232	0.00261936	1.00304	0.389166	0.997232
2	72.0283	552.209	0.00260505	0.996218	0.389812	0.999996
2	72.0628	520.476	0.00242136	0.976451	0.390599	0.999569
2	72.1229	518.671	0.0024627	0.975244	0.390189	0.999313
2	72.1291	531.335	0.00248931	0.982479	0.388871	0.99744
2	72.1392	546.991	0.00253471	0.992388	0.389519	0.998128
2	72.158	546.427	0.00248082	0.992082	0.390105	0.999057
2	72.1604	562.65	0.00258462	1.00237	0.390257	1.00051
2	72.1775	528.643	0.00261232	0.982082	0.390651	1.00075
2	72.1825	538.126	0.00258385	0.987418	0.390473	0.999024
2	72.1895	578.387	0.00264805	1.01122	0.389609	0.999108
2	72.2069	551.391	0.00273438	0.994414	0.389857	0.996814
2	72.3096	572.153	0.00268517	1.00715	0.390079	0.99699
2	72.342	579.602	0.00286296	1.01176	0.389873	0.998828
2	72.3601	572.374	0.00264842	1.00718	0.389208	0.997662
2	72.5111	542.56	0.00249282	0.989999	0.38998	0.999362
2	72.6855	573.88	0.00262204	1.00935	0.390154	1.00131
2	72.7205	541.222	0.00252744	0.989114	0.39048	0.998826
2	72.7568	550.054	0.00250948	0.994545	0.389516	0.999389
2	72.7749	528.064	0.00249691	0.981076	0.389616	0.999197
2	72.7911	531.254	0.00261564	0.982636	0.390518	0.998167
2	72.8075	543.881	0.00244668	0.99048	0.389359	0.998632
2	72.867	572.876	0.0027933	1.00727	0.390173	0.996859
2	72.984	552.919	0.00262485	0.996386	0.390092	1.00001
2	73.012	572.238	0.002596	1.00678	0.389388	0.996354
2	73.1706	573.722	0.00270261	1.00817	0.389947	0.998314
2	73.1908	559.493	0.00262827	0.999288	0.388986	0.996693
2	73.2166	561.943	0.00261476	1.00101	0.388913	0.997567
2	73.2257	578.049	0.00264166	1.01066	0.390015	0.997862
2	73.2323	535.251	0.00251833	0.985425	0.389941	0.999541
2	73.2345	560.475	0.00258612	1.00062	0.390105	0.999059
2	73.2422	565.819	0.00254391	1.00351	0.389523	0.998624
2	73.2526	548.176	0.0025712	0.993254	0.390073	0.999128
2	73.2645	523.585	0.00240178	0.979155	0.390589	1.00176
2	73.2918	549.997	0.00255861	0.994588	0.389873	0.999172
2	73.3322	549.872	0.00255964	0.994548	0.390144	0.999955
2	73.3692	522.834	0.00253841	0.978245	0.390163	1.00125
2	73.3867	550.303	0.00255154	0.993812	0.388743	0.996507
2	73.4278	577.489	0.0026121	1.00998	0.388717	0.997081
2	73.5281	560.598	0.00260887	1.00105	0.390108	1.0003
2	73.5898	558.961	0.00258987	0.999482	0.389603	0.998507
2	73.6237	559.585	0.0024913	0.999937	0.388753	0.998456
2	73.6383	565.943	0.00257293	1.00375	0.389773	0.998388
2	73.6817	557.071	0.00262713	0.998713	0.389568	0.999421
2	73.7332	576.457	0.00268203	1.00997	0.389568	0.998869
2	73.7434	552.038	0.00250961	0.995213	0.389298	0.998114
2	73.7607	566.761	0.00265422	1.00405	0.389738	0.998553
2	73.8348	519.667	0.00248155	0.976047	0.39047	0.999796
2	73.8913	552.559	0.00253801	0.996062	0.38978	0.999594
2	73.9069	534.429	0.00245414	0.98384	0.389896	0.995835
2	73.9387	569.668	0.00267305	1.00561	0.389002	0.997874
2	73.9559	539.667	0.00257883	0.988136	0.390073	0.999033
2	73.9589	574.171	0.00259046	1.00803	0.389381	0.997133
2	73.9709	554.388	0.00267927	0.996295	0.389272	0.996972
2	73.9769	570.904	0.0026546	1.00603	0.388797	0.997048
2	74.0363	551.207	0.00255415	0.995108	0.389986	0.999144
2	74.0494	542.592	0.00254368	0.989516	0.389153	0.997875
2	74.0609	573.047	0.00271176	1.00799	0.389722	0.998592
2	74.0706	525.648	0.00243567	0.979005	0.3889	0.997248
2	74.2626	561.798	0.002575	1.00088	0.388394	0.997402
2	74.2677	545.325	0.00256577	0.99184	0.38998	0.99984
2	74.2756	546.064	0.00261802	0.992022	0.38967	0.998868
2	74.3228	557.102	0.0025822	0.998465	0.389709	0.998156
2	74.4197	566.328	0.0026479	1.00372	0.389336	0.997762
2	74.4358	536.944	0.00255211	0.986973	0.389831	1.0007
2	74.5071	570.185	0.00268212	1.00554	0.38907	0.996717
2	74.529	525.35	0.00251035	0.978435	0.389561	0.996267
2	74.5518	576.555	0.00269428	1.00932	0.389603	0.996769
2	74.5748	559.311	0.00264965	0.999099	0.388858	0.996153
2	74.6572	554.302	0.00257824	0.996043	0.388359	0.996575
2	74.7244	528.683	0.00249375	0.981275	0.389587	0.99923
2	74.736	569.184	0.00262233	1.00564	0.388829	0.998779
2	74.848	558.674	0.00251306	0.999392	0.389294	0.998731
2	74.88	566.016	0.00251163	1.00377	0.389275	0.997348
2	74.8893	523.802	0.00245611	0.978432	0.389789	0.999163
2	74.9007	554.718	0.00250123	0.996926	0.388685	0.997638
2	75.0536	560.062	0.00258998	0.999608	0.389539	0.996572
2	75.0922	573.909	0.00259908	1.00803	0.389339	0.997243
2	75.1177	579.823	0.00258203	1.01115	0.388974	0.996145
2	75.1316	525.981	0.00243936	0.979641	0.389844	0.999012
2	75.2094	537.654	0.00247569	0.986494	0.389249	0.997825
2	75.2344	575.421	0.00262128	1.00827	0.388305	0.995343
2	75.2918	527.358	0.00284331	0.980569	0.38978	0.998609
2	75.3935	544.361	0.00240864	0.990522	0.388813	0.997447
2	75.4325	528.508	0.0026627	0.981319	0.389696	0.998855
2	75.5463	532.363	0.0024975	0.983393	0.388865	0.998435
2	75.5662	560.166	0.00263362	0.999852	0.38915	0.997604
2	75.583	550.052	0.0025101	0.993423	0.388586	0.995184
2	75.6914	561.861	0.00260028	1.00024	0.388091	0.995298
2	75.7433	537.985	0.00250593	0.985743	0.389497	0.995142
2	75.7653	543.484	0.00248251	0.989934	0.389089	0.997569
2	75.7688	559.181	0.00258803	0.999065	0.388942	0.996147
2	75.787	530.076	0.00245769	0.981205	0.388423	0.995586
2	75.8307	560.743	0.00262352	0.999582	0.388295	0.9953
2	76.0355	562.707	0.00263394	1.00016	0.387858	0.991846
2	76.0699	521.858	0.00265008	0.975983	0.388756	0.995629
2	76.0958	561.441	0.00254506	1.00072	0.38858	0.997454
2	76.1103	548.648	0.00253928	0.992213	0.387989	0.995259
2	76.1191	579.054	0.00265069	1.01036	0.388519	0.995908
2	76.1709	545.621	0.00246552	0.990096	0.387817	0.994095
2	76.2367	547.84	0.00247131	0.993177	0.388282	0.999498
2	76.2778	535.997	0.00252552	0.986175	0.388756	1.00095
2	76.2861	547.361	0.00253454	0.991539	0.387931	0.995468
2	76.3297	563.16	0.00264937	1.00145	0.388282	0.997101
2	76.3681	546.105	0.00254928	0.990656	0.388292	0.995212
2	76.4469	565.989	0.00263213	1.00199	0.387804	0.993138
2	76.478	530.677	0.00252327	0.981332	0.388164	0.995568
2	76.5004	554.709	0.00258742	0.996176	0.388327	0.995887
2	76.5415	579.382	0.00262334	1.00976	0.387142	0.993052
2	76.5829	561.717	0.00258793	1.00018	0.387842	0.995272
2	76.5863	542.971	0.00259149	0.988438	0.388413	0.994132
2	76.6326	557.516	0.00271154	0.996709	0.388084	0.993076
2	76.6386	568.708	0.00271299	1.00415	0.388084	0.99474
2	76.6643	580.341	0.00265028	1.01035	0.387689	0.993649
2	76.6893	572.439	0.00257267	1.00571	0.387654	0.99271
2	76.6963	555.953	0.00263042	0.99647	0.388212	0.994199
2	76.7945	548.013	0.00260194	0.991889	0.38826	0.995795
2	76.8177	565.925	0.00271711	1.00224	0.387517	0.994085
2	76.9065	543.83	0.0025557	0.987617	0.387241	0.989185
2	76.9152	551.272	0.00252774	0.993318	0.386996	0.993353
2	76.9187	569.645	0.00262271	1.00477	0.388222	0.99493
2	77.1045	553.424	0.00259768	0.995082	0.387696	0.994684
2	77.1548	553.189	0.00256128	0.994165	0.38713	0.992404
2	77.3211	550.041	0.00260179	0.992323	0.387393	0.991703
2	77.3616	528.106	0.00257346	0.978956	0.387362	0.992818
2	77.4039	533.5	0.0025915	0.983335	0.387807	0.99627
2	77.4453	538.57	0.00251875	0.986032	0.387849	0.99476
2	77.4694	576.943	0.00275162	1.00826	0.38725	0.992938
2	77.4861	569.284	0.00265287	1.00364	0.387565	0.992339
2	77.5024	567.559	0.00266327	1.00256	0.387107	0.99214
2	77.5053	537.091	0.00247546	0.984931	0.387591	0.994229
2	77.5153	573.701	0.00266366	1.00608	0.38719	0.992161
2	77.5307	570.419	0.00254616	1.00446	0.386755	0.992673
2	77.5348	551.143	0.00257321	0.993244	0.387556	0.993434
2	77.6532	549.658	0.00264348	0.992126	0.387727	0.992656
2	77.6944	564.502	0.00262037	1.00101	0.387447	0.992917
2	77.7375	560.454	0.00265489	0.998249	0.38719	0.991857
2	77.8057	560.676	0.00278195	0.999286	0.387066	0.993682
2	77.8572	539.334	0.00240238	0.986233	0.387759	0.99375
2	77.8691	575.811	0.00268975	1.00719	0.387304	0.991658
2	77.8945	553.017	0.00259914	0.994311	0.387482	0.994016
2	77.9075	560.851	0.00252963	0.998342	0.386445	0.991769
2	77.9113	570.655	0.00258203	1.00447	0.387095	0.992417
2	77.949	552.825	0.00249537	0.993706	0.387231	0.991016
2	78.0938	543.642	0.00255809	0.988298	0.386762	0.99209
2	78.1313	555.446	0.0024698	0.995342	0.387692	0.9917
2	78.2558	545.063	0.00268859	0.989109	0.387279	0.992347
2	78.3683	577.648	0.00261181	1.00822	0.387149	0.991483
2	78.3985	549.344	0.00265813	0.990628	0.386132	0.989137
2	78.4484	536.225	0.00258397	0.984552	0.387374	0.995208
2	78.5069	559.301	0.00255438	0.99799	0.386999	0.992614
2	78.569	562.481	0.00260012	0.998751	0.38623	0.989478
2	78.5839	561.579	0.00260891	0.998487	0.386882	0.990966
2	78.6037	547.316	0.00250518	0.990493	0.387228	0.991807
2	78.6348	575.922	0.002621	1.00655	0.386651	0.989436
2	78.6943	524.255	0.00248794	0.976867	0.387603	0.993724
2	78.7726	534.733	0.00259369	0.9834	0.387187	0.993726
2	78.7829	528.724	0.00244703	0.978798	0.386996	0.991084
2	78.7868	558.953	0.00263545	0.996915	0.386648	0.990506
2	78.8162	559.376	0.00259457	0.997275	0.386682	0.991002
2	78.8554	525.909	0.00241229	0.976891	0.386844	0.989981
2	78.9022	562.416	0.00264622	0.999451	0.387006	0.992296
2	78.9048	573.463	0.00268736	1.00548	0.386758	0.990708
2	78.9334	570.661	0.00266867	1.004	0.387018	0.990795
2	78.936	582.503	0.00258899	1.01059	0.386337	0.990153
2	78.9709	514.949	0.00244554	0.971716	0.387419	0.994837
2	78.9869	577.817	0.00263096	1.00863	0.386838	0.9926
2	79.1257	544.501	0.0026038	0.987586	0.385823	0.988233
2	79.147	543.711	0.00258055	0.986702	0.385646	0.987667
2	79.1702	537.976	0.00240633	0.984972	0.387015	0.993199
2	79.1941	569.173	0.00266778	1.0024	0.386246	0.988873
2	79.2716	584.967	0.00270974	1.01213	0.386578	0.990798
2	79.4217	543.677	0.00257651	0.987755	0.386676	0.990341
2	79.4518	569.868	0.00262168	1.00222	0.385561	0.986591
2	79.482	567.297	0.00262933	1.0014	0.385952	0.989291
2	79.4885	563.069	0.00259723	0.99841	0.385457	0.987416
2	79.6287	542.737	0.0024758	0.986992	0.386619	0.989758
2	79.6627	525.661	0.00258413	0.976696	0.386164	0.990356
2	79.8372	577.303	0.00266376	1.00703	0.385627	0.988592
2	79.8397	536.097	0.00251556	0.982873	0.386496	0.989893
2	79.8444	571.559	0.00261991	1.00366	0.386243	0.988319
2	79.8746	535.208	0.0024827	0.982283	0.385898	0.989479
2	79.9201	574.515	0.00279249	1.00588	0.385703	0.990131
2	79.9852	543.488	0.00247201	0.987176	0.386135	0.98944
2	80.0145	531.722	0.0025077	0.979899	0.386262	0.988379
2	80.0247	539.664	0.00246007	0.985396	0.386746	0.990569
2	80.2338	576.664	0.00263771	1.00673	0.385564	0.988874
2	80.2389	549.678	0.00247584	0.99088	0.385602	0.989287
2	80.2534	528.919	0.00255922	0.978249	0.386224	0.989177
2	80.2587	553.414	0.00256179	0.992864	0.385933	0.988203
2	80.3057	563.911	0.00266282	0.998604	0.385149	0.986496
2	80.3127	565.538	0.00270434	0.999325	0.385665	0.98602
2	80.4727	544.238	0.00254531	0.987327	0.385489	0.988086
2	80.4941	541.434	0.00268647	0.98485	0.384735	0.986007
2	80.5675	528.388	0.0024789	0.977819	0.386012	0.988741
2	80.6143	551.17	0.00250223	0.990708	0.384763	0.985972
2	80.6881	533.406	0.0025314	0.980297	0.384979	0.986438
2	80.7627	542.986	0.00254779	0.986241	0.385237	0.987471
2	80.8231	528.955	0.00253597	0.977428	0.385448	0.986093
2	80.908	583.561	0.00270985	1.00855	0.38378	0.982655
2	80.9162	541.788	0.00262553	0.985233	0.385366	0.98618
2	80.9511	586.231	0.00272858	1.0111	0.384612	0.985556
2	80.9907	544.69	0.00263401	0.98637	0.384666	0.984392
2	81.0166	579.087	0.00259249	1.00709	0.383943	0.985367
2	81.0257	581.882	0.00248236	1.00846	0.384898	0.984653
2	81.0509	562.333	0.00279153	0.997223	0.384612	0.985467
2	81.0719	537.687	0.00245982	0.982859	0.384819	0.986221
2	81.0903	526.622	0.00242924	0.976	0.384183	0.985379
2	81.1426	579.218	0.00272471	1.0065	0.383746	0.983711
2	81.184	578.282	0.00265261	1.00619	0.384468	0.984582
2	81.2358	563.128	0.00262592	0.997374	0.384575	0.984593
2	81.2717	580.854	0.00275097	1.00723	0.384546	0.982768
2	81.2913	538.592	0.00259003	0.982842	0.385014	0.985262
2	81.3218	568.106	0.00266682	0.99952	0.38378	0.98232
2	81.3373	573.353	0.0026024	1.00347	0.384212	0.984384
2	81.356	578.222	0.00269426	1.00596	0.384474	0.983784
2	81.3732	520.763	0.00248478	0.97274	0.385199	0.987242
2	81.3937	565.334	0.00267339	0.998093	0.384005	0.982868
2	81.4371	554.201	0.00257497	0.991696	0.383787	0.983301
2	81.4601	566.64	0.00275454	0.999084	0.384509	0.983498
2	81.5074	579.729	0.00267802	1.00578	0.384008	0.980551
2	81.5227	545.799	0.00252731	0.987728	0.384866	0.986429
2	81.6217	554.557	0.00241045	0.992016	0.383986	0.983465
2	81.675	580.431	0.00249629	1.00674	0.382996	0.98247
2	81.7187	574.626	0.00252857	1.00392	0.384481	0.98383
2	81.7279	564.514	0.0026213	0.997702	0.383587	0.982936
2	81.7398	548.454	0.0024742	0.988332	0.384324	0.983908
2	81.8402	579.747	0.00262107	1.00652	0.383123	0.982206
2	81.885	548.171	0.00259676	0.988639	0.384415	0.984968
2	81.8984	558.198	0.00255907	0.994437	0.384249	0.984068
2	82.0285	566.385	0.00256765	0.999312	0.384243	0.984545
2	82.099	541.193	0.00256145	0.984451	0.384124	0.98457
2	82.1078	547.365	0.00252847	0.9875	0.38384	0.982937
2	82.1326	551.474	0.00240872	0.989956	0.383061	0.983267
2	82.1426	588.029	0.00266164	1.01058	0.383958	0.981078
2	82.2087	556.892	0.00266636	0.993024	0.383528	0.982246
2	82.2544	573.421	0.00271707	1.00305	0.384146	0.983625
2	82.2655	547.924	0.00286345	0.987302	0.38316	0.981389
2	82.2928	552.918	0.00256276	0.991518	0.384018	0.984432
2	82.3817	534.669	0.00257285	0.979752	0.384111	0.982847
2	82.4699	572.245	0.00247394	1.00266	0.383865	0.983642
2	82.5038	562.882	0.00260435	0.996973	0.383977	0.98336
2	82.6288	578.641	0.00274078	1.00647	0.383307	0.98521
2	82.6504	576.932	0.00255549	1.00499	0.383765	0.982955
2	82.7066	541.986	0.00268701	0.983288	0.3833	0.979951
2	82.7233	551.068	0.00266761	0.989764	0.383912	0.983322
2	82.8253	561.948	0.00242385	0.996545	0.384111	0.983612
2	82.8359	547.483	0.00253885	0.987963	0.38404	0.984056
2	82.8593	549.42	0.00284578	0.988076	0.383531	0.98077
2	82.8794	578.261	0.00262657	1.00552	0.383332	0.982642
2	82.8848	588.698	0.00277193	1.01079	0.383213	0.979763
2	83.0677	528.41	0.00256799	0.975044	0.383319	0.979598
2	83.1027	556.546	0.0025289	0.992484	0.383821	0.9816
2	83.121	577.247	0.00284291	1.00491	0.383453	0.982504
2	83.1366	538.494	0.00267226	0.981739	0.383419	0.981485
2	83.161	566.735	0.00275012	0.998261	0.383344	0.980971
2	83.1643	542.82	0.00251354	0.984049	0.383223	0.980653
2	83.2619	558.557	0.00251308	0.994308	0.383425	0.9835
2	83.288	557.991	0.00251923	0.99333	0.383216	0.981354
2	83.299	531.217	0.00249129	0.977346	0.383419	0.981766
2	83.4385	574.069	0.00250627	1.00229	0.381825	0.979677
2	83.741	532.651	0.00256345	0.977772	0.383086	0.980606
2	83.7536	559.674	0.00253624	0.994369	0.38335	0.981598
2	83.79	551.757	0.00252706	0.989013	0.383033	0.97961
2	83.8391	553.379	0.00264186	0.990465	0.383064	0.981565
2	83.8802	567.766	0.00257619	0.998451	0.382304	0.97917
2	83.9955	571.226	0.00275176	0.999831	0.381812	0.977712
2	84.1347	570.335	0.00268678	0.999619	0.38196	0.97858
2	84.1525	570.699	0.00275031	0.999997	0.382698	0.978988
2	84.1565	586.225	0.00281346	1.00845	0.38248	0.976943
2	84.1607	556.515	0.00259005	0.992613	0.383061	0.98189
2	84.2261	584.166	0.00253455	1.00835	0.382257	0.980293
2	84.2581	558.584	0.00282694	0.993607	0.38275	0.981038
2	84.3126	552.972	0.00276393	0.989806	0.382604	0.980026
2	84.3536	562.8	0.00265468	0.995567	0.382205	0.978666
2	84.4448	562.868	0.00260859	0.996049	0.381942	0.981061
2	84.501	564.46	0.00249044	0.997802	0.382217	0.982502
2	84.506	560.416	0.00258665	0.99424	0.382977	0.979657
2	84.5181	573.646	0.00270625	1.00159	0.382124	0.97814
2	84.5322	566.704	0.00263213	0.99713	0.381649	0.977386
2	84.6371	547.547	0.00240939	0.98715	0.383148	0.98135
2	84.6948	565.096	0.00276004	0.996311	0.381855	0.97762
2	84.714	556.463	0.00262196	0.991854	0.382996	0.980098
2	84.7454	549.734	0.00269088	0.988111	0.383011	0.98028
2	84.7826	569.056	0.00254444	0.998982	0.382319	0.978345
2	84.8044	582.882	0.00264445	1.00719	0.382254	0.97963
2	84.861	567.431	0.00288791	0.997736	0.381066	0.97749
2	84.8939	557.003	0.00258622	0.992122	0.382729	0.979933
2	85.0312	573.792	0.00275698	1.00087	0.381014	0.976423
2	85.0736	581.695	0.00289774	1.00698	0.382205	0.980273
2	85.1933	574.77	0.00256917	1.0019	0.382121	0.977685
2	85.2933	574.591	0.00260262	1.00139	0.381094	0.975964
2	85.3024	535.782	0.00247552	0.978287	0.380959	0.97643
2	85.3125	574.971	0.00265978	1.00177	0.381775	0.976931
2	85.3325	572.758	0.00254293	1.00007	0.381806	0.975281
2	85.3356	538.229	0.00241103	0.981211	0.382443	0.980544
2	85.378	568.95	0.00263217	0.998522	0.381504	0.977507
2	85.512	564.708	0.00267188	0.995647	0.381008	0.97664
2	85.6774	592.209	0.00271148	1.01116	0.380627	0.975228
2	85.7206	577.066	0.00259836	1.00285	0.381433	0.975842
2	85.7444	558.804	0.00262358	0.991427	0.380225	0.974906
2	85.7838	591.015	0.00266883	1.01053	0.380851	0.975754
2	85.8031	533.778	0.0024106	0.977549	0.381312	0.977988
2	85.8347	551.44	0.0025754	0.987898	0.381541	0.97688
2	85.9496	584.157	0.00267038	1.00609	0.380391	0.973729
2	85.9794	587.584	0.00269157	1.00871	0.381534	0.976056
2	86.0468	578.254	0.00274467	1.00264	0.380673	0.974017
2	86.0958	542.213	0.0025029	0.982172	0.381544	0.976478
2	86.1058	543.352	0.00247367	0.982597	0.381174	0.975688
2	86.1494	559.835	0.00257916	0.991959	0.380176	0.974237
2	86.2064	561.888	0.00259376	0.992988	0.380642	0.97355
2	86.3109	585.564	0.00263409	1.00729	0.380387	0.975112
2	86.3282	583.405	0.00265129	1.00628	0.380274	0.975638
2	86.3441	570.586	0.0025521	0.998039	0.380093	0.973207
2	86.4107	562.493	0.00266072	0.993051	0.379858	0.972612
2	86.4221	548.102	0.00251986	0.985569	0.380204	0.975651
2	86.442	584.061	0.00264358	1.00488	0.379601	0.970936
2	86.4823	573.4	0.00273079	0.999677	0.380084	0.973303
2	86.4902	574.667	0.002628	1.00024	0.379818	0.973102
2	86.5492	550.969	0.00247074	0.986488	0.380302	0.973153
2	86.606	564.316	0.00249449	0.994495	0.380572	0.973857
2	86.6557	568.828	0.00282711	0.996693	0.380814	0.972785
2	86.6608	570.969	0.00254074	0.998234	0.380476	0.973301
2	86.6986	528.863	0.0025514	0.97488	0.38024	0.979205
2	86.7084	549.396	0.00256001	0.985228	0.379763	0.972726
2	86.7443	544.261	0.00249277	0.982517	0.380179	0.973754
2	86.8361	547.761	0.00250307	0.984552	0.379879	0.973618
2	87.1015	528.213	0.00241185	0.972998	0.380605	0.974209
2	87.1494	564.975	0.00248896	0.99423	0.379013	0.971542
2	87.2497	560.691	0.0024849	0.992368	0.38006	0.973506
2	87.2774	578.075	0.00268785	1.00207	0.380066	0.972658
2	87.2937	576.027	0.00259435	1.00096	0.37933	0.972512
2	87.33	571.667	0.00260824	0.997651	0.379101	0.969961
2	87.624	569.168	0.00266406	0.997007	0.379864	0.972767
2	87.628	533.072	0.00249165	0.975844	0.379943	0.97408
2	87.6725	552.318	0.00260942	0.987378	0.380243	0.973667
2	87.6789	567.309	0.00266081	0.995393	0.378566	0.971981
2	87.6965	570.403	0.0026136	0.996355	0.378499	0.96897
2	87.7233	587.302	0.0026727	1.00726	0.379613	0.972106
2	87.7902	556.207	0.00254727	0.989177	0.380008	0.972377
2	87.8024	581.027	0.00257041	1.00328	0.378931	0.97104
2	87.8127	567.568	0.0025589	0.996066	0.379372	0.972573
2	87.8209	553.345	0.00252201	0.986904	0.3789	0.97021
2	87.8457	557.667	0.00251485	0.990256	0.380026	0.973089
2	87.9051	576.988	0.00259555	1.00049	0.378345	0.969851
2	87.9217	557.391	0.00266384	0.989101	0.37972	0.970494
2	88.0644	576.163	0.00279114	1.00048	0.379421	0.97123
2	88.1033	540.885	0.00274678	0.979145	0.379534	0.970079
2	88.1445	577.55	0.002618	1.00174	0.37969	0.972219
2	88.1583	545.796	0.00261556	0.983182	0.380127	0.973056
2	88.1845	530.465	0.00252408	0.973887	0.379375	0.972677
2	88.2813	579.31	0.00260513	1.00224	0.378946	0.970984
2	88.3731	539.636	0.00249765	0.978968	0.379116	0.971175
2	88.4125	579.518	0.00259209	1.00266	0.378785	0.971775
2	88.4335	583.817	0.00273461	1.00503	0.378961	0.971728
2	88.4639	597.417	0.00263537	1.01235	0.378952	0.970118
2	88.5137	565.454	0.00259548	0.99374	0.378254	0.969729
2	88.6162	564.108	0.00263047	0.992777	0.378709	0.969307
2	88.6223	586.624	0.00271945	1.00573	0.378751	0.968813
2	88.7113	567.801	0.00255788	0.994802	0.37776	0.968674
2	88.7629	586.188	0.00265507	1.00416	0.377945	0.963657
2	88.8336	564.634	0.00260967	0.994268	0.379135	0.972473
2	88.8601	593.142	0.00260592	1.00869	0.377506	0.966584
2	88.9035	587.432	0.00259815	1.00636	0.378709	0.969411
2	88.9293	556.275	0.00266282	0.98787	0.378335	0.968328
2	88.9452	586.562	0.00268862	1.00589	0.378275	0.969556
2	89.0246	544.572	0.0024715	0.980756	0.377685	0.967727
2	89.048	585.829	0.00257657	1.00481	0.378263	0.967513
2	89.1598	560.368	0.00268179	0.990443	0.377727	0.968781
2	89.2541	556.672	0.00252364	0.988024	0.377945	0.968211
2	89.2771	551.1	0.00249638	0.984793	0.37843	0.968318
2	89.3019	547.261	0.00248926	0.982343	0.37741	0.967297
2	89.3373	570.849	0.00266677	0.996159	0.377875	0.966975
2	89.3536	581.702	0.00256129	1.0028	0.378169	0.968608
2	89.4306	572.886	0.0026692	0.99689	0.377703	0.966292
2	89.5372	569.174	0.00258367	0.994688	0.377582	0.965365
2	89.6795	542.137	0.00269392	0.979735	0.378339	0.969013
2	89.697	582.904	0.0028169	1.00318	0.377821	0.96784
2	89.7244	562.599	0.0025463	0.99095	0.378014	0.965958
2	89.842	546.436	0.00252418	0.981911	0.378045	0.967757
2	89.8918	579.878	0.00255365	1.00134	0.378054	0.967232
2	89.8949	574.606	0.00261691	0.99862	0.377787	0.968159
2	89.9897	580.359	0.00260696	1.00106	0.377126	0.965641
2	90.1728	563.449	0.00253071	0.991185	0.377642	0.965664
2	90.22	581.757	0.00260516	1.00201	0.377845	0.965928
2	90.2596	562.615	0.0025259	0.991448	0.377633	0.967518
2	90.2924	567.61	0.00260913	0.993893	0.377301	0.966205
2	90.3007	571.913	0.00266403	0.996229	0.377377	0.965814
2	90.3558	577.321	0.00272154	0.998868	0.377211	0.964737
2	90.4401	575.013	0.00255241	0.998168	0.377328	0.966982
2	90.4736	547.213	0.0025784	0.981326	0.37706	0.96481
2	90.4818	571.222	0.00288067	0.994525	0.37734	0.962347
2	90.5244	537.019	0.00259604	0.975673	0.37799	0.966183
2	90.5737	541.388	0.00273526	0.977897	0.377048	0.964521
2	90.7134	597.098	0.00274815	1.00966	0.376405	0.962755
2	90.7696	538.571	0.00246342	0.975766	0.376303	0.963124
2	90.8709	590.087	0.0026152	1.00513	0.375913	0.961079
2	90.8985	584.461	0.0025545	1.00362	0.377075	0.966004
2	90.9017	581.976	0.00262135	1.00169	0.377	0.964724
2	90.9123	563.027	0.00243655	0.990822	0.376693	0.96536
2	90.9479	584.129	0.00258638	1.00251	0.376045	0.96363
2	90.9934	560.863	0.0025972	0.988694	0.376003	0.962914
2	91.0836	570.173	0.00266968	0.994445	0.376495	0.964057
2	91.1453	569.029	0.00254456	0.994215	0.376771	0.964784
2	91.1711	592.902	0.00282694	1.00697	0.375312	0.962345
2	91.234	549.926	0.00255269	0.98182	0.376765	0.961346
2	91.3373	553.327	0.00255856	0.984375	0.376294	0.963476
2	91.4591	580.897	0.00264073	0.999945	0.375955	0.961401
2	91.5001	581.979	0.00253808	1.00099	0.375151	0.962513
2	91.5521	549.974	0.0026221	0.982333	0.376207	0.962894
2	91.5654	561.984	0.002585	0.989463	0.37597	0.96329
2	91.665	588.113	0.00258938	1.00351	0.375071	0.95996
2	91.701	571.068	0.00257937	0.994285	0.376042	0.962084
2	91.8029	544.885	0.00250216	0.979795	0.376105	0.964356
2	91.8999	574.004	0.00260806	0.996582	0.376009	0.962998
2	91.9148	581.456	0.00265871	1.0003	0.375671	0.961726
2	91.9739	571.311	0.0025676	0.99364	0.375133	0.959793
2	92.0764	571.755	0.00254463	0.994654	0.375482	0.961455
2	92.0933	572.379	0.00271584	0.994993	0.375566	0.961376
2	92.1239	567.205	0.0025592	0.991611	0.37505	0.960498
2	92.1515	556.456	0.00257875	0.985791	0.375557	0.962382
2	92.1596	578.256	0.00262388	0.997636	0.375032	0.959419
2	92.1685	578.119	0.00253257	0.998225	0.374859	0.960697
2	92.2299	578.422	0.00264453	0.997601	0.374371	0.958827
2	92.2538	596.175	0.00289551	1.008	0.375467	0.960358
2	92.2905	560.787	0.00277297	0.987412	0.375032	0.959438
2	92.3336	575.177	0.00274874	0.996166	0.374808	0.960196
2	92.3927	571.081	0.00250713	0.993621	0.375133	0.95959
2	92.4332	571.724	0.00266312	0.993154	0.375279	0.957553
2	92.4575	588.104	0.00255565	1.00325	0.3746	0.959245
2	92.516	584.701	0.00269606	1.00158	0.375068	0.960341
2	92.6447	583.264	0.00268484	0.999826	0.374484	0.957064
2	92.6922	585.674	0.00279331	1.00095	0.37398	0.956745
2	92.7845	599.231	0.00284229	1.00881	0.374024	0.957104
2	92.7983	573.92	0.0026314	0.99429	0.374087	0.956668
2	92.9568	566.459	0.00257808	0.991155	0.374428	0.960745
2	93.0761	547.342	0.00271391	0.979531	0.374612	0.959533
2	93.0885	548.298	0.00264224	0.980098	0.374541	0.959912
2	93.0935	605.795	0.00267963	1.0123	0.373536	0.956612
2	93.0987	566.429	0.00261423	0.990664	0.374716	0.958857
2	93.175	583.506	0.00287352	0.99954	0.374303	0.956361
2	93.1994	596.694	0.00277697	1.00717	0.373539	0.956598
2	93.2784	556.278	0.00262981	0.984453	0.374556	0.958902
2	93.3324	559.664	0.00262133	0.985732	0.373199	0.956413
2	93.355	552.247	0.00254493	0.981957	0.374871	0.957757
2	93.4049	581.379	0.00275981	0.998203	0.373636	0.955593
2	93.4436	581.179	0.00278155	0.998379	0.373427	0.956708
2	93.5553	562.089	0.00247298	0.987362	0.373583	0.956553
2	93.5628	554.998	0.00261139	0.982348	0.373468	0.955672
2	93.6396	575.942	0.00257818	0.996048	0.373554	0.958578
2	93.7297	559.123	0.00281042	0.984826	0.372878	0.954574
2	93.7927	581.266	0.00263218	0.997293	0.37229	0.95338
2	93.8987	602.375	0.00273878	1.00925	0.372825	0.953688
2	93.9991	603.717	0.00267996	1.00934	0.372684	0.951883
2	94.3899	603.35	0.00269865	1.00964	0.372672	0.953591
2	94.5252	583.695	0.00275152	0.997899	0.371958	0.950279
2	94.6581	585.031	0.00264882	0.99901	0.37221	0.952681
2	94.7107	604.078	0.0027699	1.00956	0.371973	0.951589
2	94.7428	603.677	0.00273418	1.00878	0.370722	0.950279
2	94.789	596.172	0.00277669	1.00463	0.371703	0.950396
2	94.8143	557.541	0.00252834	0.983039	0.372525	0.951912
2	94.882	578.848	0.00269187	0.995627	0.372422	0.952929
2	94.8867	547.745	0.0024828	0.976575	0.372392	0.949931
2	94.9082	596.09	0.00259751	1.00543	0.371624	0.952676
2	95.0145	562.394	0.00262889	0.986242	0.372207	0.95279
2	95.0993	597.348	0.00261559	1.00501	0.37116	0.949254
2	95.1453	579.876	0.00263291	0.995895	0.372029	0.951605
2	95.1566	591.469	0.00260628	1.00318	0.372392	0.953929
2	95.2807	592.147	0.00280428	1.00308	0.372566	0.951974
2	95.3226	572.047	0.00258544	0.991457	0.372651	0.951928
2	95.3306	545.263	0.00250586	0.975978	0.372504	0.952691
2	95.3504	591.128	0.00261734	1.00136	0.371104	0.948913
2	95.4187	555.595	0.00242111	0.982189	0.371905	0.952725
2	95.4364	604.122	0.00259213	1.00899	0.370734	0.9496
2	95.4545	576.174	0.00259091	0.993842	0.372434	0.951843
2	95.4722	568.611	0.0025468	0.989404	0.371759	0.951479
2	95.5084	602.316	0.00274637	1.00846	0.37161	0.950983
2	95.5297	570.112	0.00246952	0.989366	0.371276	0.949299
2	95.5647	593.191	0.0026368	1.00319	0.371507	0.950787
2	95.5871	558.247	0.00264046	0.984216	0.372058	0.954289
2	95.6242	568.977	0.002409	0.988936	0.370786	0.949233
2	95.697	562.95	0.002561	0.985881	0.371826	0.950934
2	95.862	573.218	0.00259571	0.991948	0.371618	0.951587
2	95.9502	576.469	0.00280859	0.993371	0.371496	0.949932
2	95.9591	572.738	0.0025978	0.990943	0.37158	0.949569
2	96.1118	559.176	0.00274602	0.983029	0.370923	0.949026
2	96.181	574.608	0.00255174	0.991566	0.370734	0.947958
2	96.2707	581.637	0.00264476	0.994696	0.369593	0.945493
2	96.2843	565.462	0.00252486	0.986451	0.37097	0.948868
2	96.3309	570.249	0.00259004	0.988774	0.370257	0.947047
2	96.3425	600.714	0.00265796	1.00628	0.370513	0.947615
2	96.5982	593.044	0.00259131	1.00088	0.370042	0.94494
2	96.6725	581.654	0.00251007	0.99472	0.370121	0.945487
2	96.7285	556.592	0.00261128	0.980145	0.370025	0.945318
2	96.8089	602.793	0.00271142	1.00594	0.369084	0.943158
2	96.8182	586.672	0.00260344	0.997191	0.369194	0.943945
2	96.9306	575.669	0.00265085	0.990456	0.368793	0.942891
2	96.994	608.698	0.00267012	1.0091	0.368926	0.943098
2	97.1791	571.98	0.00257262	0.990106	0.369819	0.947918
2	97.2589	585.322	0.00265104	0.996513	0.368946	0.944745
2	97.2889	606.191	0.00279589	1.00783	0.368603	0.943205
2	97.5964	592.145	0.00276338	0.999936	0.368848	0.943556
2	97.6645	593.97	0.0025916	1.00045	0.368399	0.94165
2	97.687	565.257	0.00261705	0.984386	0.368178	0.942739
2	97.7277	599.922	0.00269224	1.00448	0.368741	0.943947
2	97.7456	598.737	0.00268814	1.00329	0.368252	0.942178
2	97.7552	589.582	0.00255949	0.998196	0.368192	0.942129
2	97.9496	590.926	0.00257546	0.998353	0.367922	0.940599
2	98.0106	574.318	0.00286042	0.989665	0.368382	0.943221
2	98.0626	562.438	0.00243584	0.983002	0.368488	0.943399
2	98.1955	589.69	0.00266242	0.997795	0.368695	0.941306
2	98.2396	576.57	0.00260257	0.990481	0.368189	0.941828
2	98.2577	583.647	0.00267383	0.994988	0.368043	0.94331
2	98.29	596.954	0.00268025	1.00136	0.367641	0.940378
2	98.3204	591.965	0.00272077	0.998082	0.367487	0.938659
2	98.3372	554.398	0.00249599	0.979003	0.368051	0.945932
2	98.3518	582.16	0.00251809	0.99308	0.366801	0.939829
2	98.4103	577.494	0.00249855	0.990921	0.366918	0.94074
2	98.4478	615.135	0.00263666	1.01143	0.367567	0.93952
2	98.5404	599.704	0.00261152	1.00255	0.367124	0.938876
2	98.6126	574.043	0.00259604	0.988935	0.367914	0.941621
2	98.6273	568.045	0.00254294	0.985911	0.367744	0.942492
2	98.6596	573.604	0.00273073	0.988394	0.367329	0.940857
2	98.71	598.805	0.00249249	1.00166	0.367132	0.937391
2	98.7213	554.937	0.00247216	0.977718	0.367719	0.941259
2	98.7664	613.978	0.00267495	1.00998	0.367287	0.937438
2	98.9379	586.699	0.00276386	0.995068	0.367135	0.938528
2	99.077	610.333	0.00265112	1.00818	0.367201	0.938042
2	99.1145	588.447	0.00264264	0.996218	0.367309	0.938157
2	99.2866	600.104	0.00264589	1.00213	0.366366	0.936976
2	99.3779	582.478	0.00274254	0.992921	0.366918	0.938985
2	99.4041	566.922	0.00258677	0.982911	0.36642	0.935526
2	99.4579	576.645	0.00250975	0.988435	0.365903	0.93574
2	99.6042	580.887	0.00260456	0.990719	0.365897	0.935063
2	99.7919	581.359	0.00244999	0.990458	0.365441	0.93421
2	99.8594	607.589	0.00282587	1.00498	0.36588	0.933688
2	99.9419	567.373	0.00254292	0.982527	0.365537	0.934033
2	100.011	564.35	0.00264538	0.981736	0.366289	0.936851
2	100.02	558.313	0.00258013	0.978074	0.366082	0.935865
2	100.034	612.639	0.00267048	1.00822	0.365914	0.935187
2	100.192	596.131	0.00261303	0.998319	0.364729	0.931964
2	100.225	589.731	0.00257513	0.995678	0.3656	0.935296
2	100.25	590.765	0.00259137	0.995107	0.364625	0.931789
2	100.311	573.882	0.00261895	0.986688	0.366028	0.935637
2	100.366	609.478	0.00261449	1.00595	0.365187	0.932666
2	100.448	590.714	0.00280458	0.996615	0.365433	0.935547
2	100.454	600.086	0.00259454	1.00127	0.365795	0.934401
2	100.518	596.907	0.00286431	0.999417	0.365113	0.934269
2	100.546	608.168	0.00268605	1.00587	0.364862	0.934628
2	100.614	564.209	0.00249	0.98006	0.365059	0.932606
2	100.62	607.084	0.00278314	1.00479	0.365297	0.933451
2	100.698	591.224	0.00258218	0.996003	0.365271	0.934019
2	100.722	606.074	0.00252292	1.00444	0.364431	0.934653
2	100.755	587.51	0.00255901	0.99371	0.364572	0.933499
2	100.772	586.677	0.0026326	0.992447	0.364105	0.930887
2	101.067	559.426	0.00261265	0.976939	0.36404	0.931492
2	101.304	576.685	0.00258765	0.98706	0.363816	0.932335
2	101.484	618.048	0.00268832	1.00962	0.364018	0.930325
2	101.709	595.939	0.00268979	0.996493	0.36339	0.927464
2	101.746	616.111	0.00257213	1.00752	0.363013	0.926958
2	101.887	620.214	0.00263951	1.00961	0.362954	0.927049
2	101.901	619.367	0.00277896	1.00905	0.362996	0.926756
2	102.373	564.359	0.00250269	0.976731	0.361248	0.922155
2	102.42	606.4	0.00256505	1.00086	0.361058	0.923732
2	102.469	581.082	0.00266551	0.987424	0.36231	0.925592
2	102.561	605.996	0.00268025	1.00138	0.362625	0.926154
2	102.627	592.767	0.00259919	0.993971	0.362294	0.925668
2	102.832	630.148	0.00274723	1.01385	0.3616	0.92429
2	102.867	569.686	0.00251796	0.980829	0.362219	0.925938
2	102.979	580.626	0.00251499	0.986691	0.361218	0.92424
2	103.034	559.321	0.00248474	0.974506	0.361897	0.924267
2	103.049	605.619	0.00261509	1.00012	0.361049	0.922481
2	103.068	569.227	0.00262852	0.979959	0.361096	0.923742
2	103.118	617.868	0.00275754	1.00669	0.360738	0.922688
2	103.139	599.857	0.00256916	0.997073	0.36068	0.923156
2	103.223	581.727	0.00253272	0.987251	0.361863	0.923759
2	103.264	613.999	0.00261694	1.0046	0.360732	0.92259
2	103.296	600.831	0.00256733	0.996125	0.359633	0.918557
2	103.357	570.358	0.00245919	0.980496	0.361442	0.923915
2	103.55	606.719	0.00253035	1.0004	0.360931	0.921794
2	103.557	621.217	0.00261932	1.00811	0.360674	0.921166
2	103.78	623.809	0.00277311	1.00911	0.360537	0.920208
2	103.819	592.01	0.00268663	0.991551	0.360377	0.92057
2	103.85	574.67	0.00258446	0.980886	0.358693	0.917694
2	103.863	594.109	0.00256139	0.992569	0.360691	0.919686
2	103.895	609.363	0.00265451	1.00138	0.360129	0.919954
2	103.92	600.742	0.00276776	0.99637	0.359786	0.920579
2	103.941	614.257	0.00270293	1.00342	0.35977	0.919029
2	104.319	579.387	0.00255105	0.983815	0.359364	0.918018
2	104.369	626.174	0.00267605	1.00879	0.358287	0.9159
2	104.445	603.473	0.00267103	0.997445	0.359553	0.918782
2	104.49	631.907	0.00273312	1.01252	0.359244	0.917768
2	104.513	573.796	0.00252532	0.980661	0.358884	0.918711
2	104.572	621.252	0.0027001	1.00528	0.357882	0.913986
2	104.609	605.719	0.00267271	0.997333	0.357812	0.914313
2	104.69	600.789	0.00263363	0.995725	0.359392	0.917835
2	104.871	607.183	0.00279513	0.998567	0.359096	0.916549
2	104.892	632.188	0.00267604	1.00793	0.358154	0.904403
2	104.941	603.49	0.00262351	0.996	0.358061	0.915431
2	104.982	582.143	0.00270803	0.984425	0.358507	0.916178
2	105.008	597.028	0.00247693	0.992657	0.358252	0.915648
2	105.042	609.774	0.00259557	0.999464	0.358219	0.914576
2	105.176	605.688	0.00253957	0.997009	0.357625	0.914118
2	105.262	618.803	0.0027291	1.00429	0.358499	0.914909
2	105.479	614.274	0.00267587	1.0015	0.358026	0.913518
2	105.56	611.825	0.00245155	0.999548	0.357143	0.911971
2	105.618	618.191	0.00267797	1.00296	0.35701	0.911998
2	105.643	602.463	0.00255179	0.995408	0.357747	0.914631
2	105.659	590.205	0.00260539	0.988406	0.35826	0.91455
2	105.811	575.886	0.00261277	0.979928	0.35805	0.913621
2	105.897	640.046	0.00282489	1.01481	0.357089	0.912977
2	105.91	623.953	0.00288525	1.00546	0.35599	0.910171
2	105.962	578.312	0.00251795	0.981419	0.357787	0.913268
2	106.079	639.263	0.00278722	1.01363	0.35721	0.910274
2	106.089	601.278	0.0026567	0.993974	0.357657	0.91268
2	106.133	640.363	0.00286916	1.01466	0.357162	0.91187
2	106.252	618.331	0.0026038	1.00236	0.355539	0.909573
2	106.311	578.055	0.00250748	0.981284	0.357522	0.913339
2	106.334	605.69	0.00263317	0.995345	0.357013	0.909351
2	106.361	577.513	0.00250781	0.980534	0.357343	0.91217
2	106.721	626.312	0.00261524	1.00638	0.355893	0.909087
2	106.78	646.68	0.00271257	1.01466	0.354757	0.902486
2	106.838	606.741	0.00265137	0.996194	0.355915	0.910663
2	107.02	633.942	0.00279603	1.00883	0.354062	0.904615
2	107.202	586.515	0.00259138	0.984193	0.355716	0.907936
2	107.384	620.508	0.00266341	1.00178	0.354474	0.905131
2	107.486	582.852	0.00274467	0.98131	0.355074	0.906006
2	107.611	611.013	0.00267139	0.9973	0.354821	0.907246
2	107.662	617.823	0.00273143	1.00019	0.354685	0.90476
2	107.837	604.36	0.00265439	0.992978	0.354527	0.905039
2	108.031	617.667	0.00264417	0.998923	0.353547	0.901736
2	108.14	624.805	0.0026817	1.00168	0.352352	0.899196
2	108.211	632.545	0.00254388	1.00704	0.352076	0.902608
2	108.409	597.253	0.00261158	0.986982	0.351599	0.899354
2	108.439	616.996	0.00257166	0.998016	0.353019	0.90026
2	108.462	586.272	0.002548	0.981648	0.353127	0.901281
2	108.873	633.026	0.00257662	1.00624	0.351415	0.899463
2	108.927	606.444	0.00263245	0.99225	0.352652	0.900207
2	108.987	640.38	0.0026032	1.01	0.351879	0.898721
2	109.015	634.243	0.00270228	1.00725	0.352834	0.900488
2	109.046	623.959	0.00271283	1.00192	0.350835	0.900465
2	109.133	610.744	0.00280274	0.993582	0.35158	0.897343
2	109.344	589.81	0.00259978	0.982332	0.352473	0.898442
2	109.371	645.795	0.00280157	1.01204	0.351811	0.896679
2	109.53	622.943	0.00262572	1.0007	0.352058	0.898637
2	109.575	633.502	0.00281231	1.00591	0.351533	0.897916
2	109.75	629.149	0.00280418	1.00288	0.351313	0.89613
2	109.807	628.47	0.00252826	1.00223	0.349985	0.89486
2	109.86	629.779	0.00268237	1.00282	0.349539	0.894745
2	109.901	632.416	0.00263599	1.00495	0.350995	0.896976
2	109.925	620.625	0.00248925	0.997984	0.34965	0.894803
2	110.112	644.938	0.00263459	1.01132	0.350966	0.896066
2	110.22	620.978	0.00270301	0.998548	0.351128	0.895962
2	110.236	628.982	0.00285849	1.00203	0.349788	0.894272
2	110.355	606.38	0.00269164	0.989625	0.349692	0.893513
2	110.371	606.888	0.00275431	0.990942	0.350544	0.895564
2	110.469	631.853	0.00273679	1.00242	0.34861	0.890787
2	110.578	627.594	0.00255257	1.00087	0.350068	0.892572
2	110.71	624.56	0.00260332	0.998933	0.349806	0.891717
2	110.721	605.639	0.00245528	0.988639	0.34936	0.890997
2	110.808	633.987	0.00266506	1.00401	0.349793	0.892202
2	110.816	600.823	0.00250383	0.987263	0.350037	0.895151
2	110.849	623.86	0.00266212	0.997851	0.348919	0.889537
2	110.942	636.858	0.00261113	1.00565	0.34911	0.892169
2	111.101	613.001	0.00261549	0.993344	0.349915	0.893519
2	111.155	647.513	0.00277773	1.01075	0.348999	0.891429
2	111.172	613.584	0.00256446	0.99255	0.347865	0.889903
2	111.206	647.985	0.00273438	1.01067	0.34854	0.890392
2	111.264	642.298	0.00266382	1.00799	0.34935	0.891334
2	111.387	651.958	0.0027285	1.01241	0.348736	0.889208
2	111.607	644.653	0.00263668	1.00875	0.348432	0.889684
2	111.664	650.818	0.00268862	1.01186	0.348399	0.889949
2	111.723	599.429	0.00254513	0.984943	0.347993	0.890972
2	111.745	615.186	0.00249681	0.993308	0.347821	0.890115
2	111.786	594.899	0.00244583	0.982352	0.348556	0.891
2	111.862	624.902	0.00255761	0.99733	0.346773	0.88677
2	112.03	614.595	0.00257835	0.992348	0.347498	0.888361
2	112.042	627.234	0.00262742	0.9992	0.348018	0.888902
2	112.051	611.633	0.00260337	0.990696	0.347665	0.887982
2	112.118	626.261	0.00257229	0.998111	0.348142	0.887344
2	112.135	615.831	0.00253624	0.992205	0.346229	0.886141
2	112.162	636.291	0.00270105	1.00312	0.347442	0.885944
2	112.174	653.067	0.00269852	1.01166	0.346242	0.886151
2	112.212	645.569	0.00262744	1.00845	0.347355	0.887371
2	112.224	619.485	0.0026661	0.995058	0.348144	0.888919
2	112.235	620.3	0.00262972	0.995378	0.347151	0.888264
2	112.283	619.653	0.00253893	0.994994	0.347148	0.887973
2	112.297	624.011	0.00262568	0.997181	0.347831	0.888232
2	112.34	645.647	0.00277287	1.00858	0.347565	0.887716
2	112.359	627.563	0.00262105	0.99919	0.34758	0.888048
2	112.412	609.2	0.00256442	0.988666	0.347112	0.886405
2	112.63	655.259	0.00266908	1.01326	0.347202	0.887194
2	112.753	635.879	0.00265482	1.00289	0.347066	0.886604
2	112.895	596.555	0.00245028	0.982132	0.347176	0.887236
2	112.911	590.138	0.00240828	0.978783	0.347544	0.887957
2	113.025	624.534	0.0027367	0.996052	0.346358	0.884179
2	113.215	619.354	0.00254643	0.993845	0.346554	0.885824
2	113.247	646.226	0.00266238	1.00699	0.346031	0.882921
2	113.263	597.343	0.00254277	0.981871	0.345919	0.885399
2	113.306	629.302	0.00262392	0.998944	0.346343	0.88519
2	113.462	635.608	0.00253808	1.00148	0.346061	0.883115
2	113.563	649.632	0.0026087	1.00819	0.34535	0.881585
2	113.679	649.748	0.00275055	1.00845	0.34514	0.881752
2	113.687	657.212	0.00266418	1.01235	0.345274	0.881906
2	113.762	613.436	0.00261012	0.988767	0.344536	0.880826
2	113.778	643.118	0.00254807	1.00518	0.345037	0.882258
2	113.842	639.06	0.0025407	1.00177	0.344367	0.878785
2	114.121	600.595	0.0025463	0.982627	0.345092	0.882451
2	114.14	627.142	0.00250643	0.99615	0.3804	0.880622
2	114.26	623.387	0.00244467	0.993024	0.343865	0.875161
2	114.425	647.189	0.00262727	1.00635	0.344556	0.880155
2	114.478	663.729	0.00266193	1.01416	0.344332	0.877943
2	114.584	653.94	0.0026752	1.01035	0.344443	0.881059
2	114.665	651.775	0.00268842	1.00743	0.34315	0.876396
2	114.713	640.572	0.0026859	1.00235	0.344234	0.878538
2	114.72	597.989	0.00263016	0.979541	0.34488	0.87815
2	114.76	632.747	0.00257253	0.998242	0.344051	0.878461
2	114.923	661.738	0.00276776	1.01272	0.343096	0.877318
2	114.955	628.231	0.00252325	0.995912	0.344257	0.879154
2	115.198	607.416	0.00250187	0.983019	0.341913	0.874214
2	115.274	592.369	0.0024381	0.975672	0.342874	0.876022
2	115.318	644.358	0.00257595	1.00367	0.34337	0.876629
2	115.341	637.003	0.00272389	0.999454	0.342899	0.875953
2	115.419	613.447	0.0025423	0.987029	0.34383	0.876006
2	115.493	625.532	0.00245586	0.99251	0.341201	0.873056
2	115.573	658.746	0.00282003	1.01007	0.343058	0.8741
2	115.67	612.127	0.00274009	0.985832	0.342747	0.874737
2	115.686	647.521	0.00246941	1.00478	0.341957	0.875178
2	115.703	597.157	0.00245105	0.977638	0.342411	0.874225
2	115.724	646.521	0.00265582	1.0042	0.342578	0.875241
2	115.777	648.187	0.00258437	1.00357	0.340789	0.87044
2	115.797	632.487	0.00255864	0.99533	0.340674	0.871121
2	115.838	619.8	0.00251723	0.988904	0.340504	0.87178
2	115.861	666.514	0.00262131	1.01325	0.34145	0.872053
2	116.091	659.305	0.00270232	1.00787	0.340136	0.86708
2	116.168	647.456	0.00265954	1.00333	0.341181	0.871796
2	116.231	647.967	0.00284724	1.00343	0.341275	0.871282
2	116.274	667.999	0.00269898	1.01332	0.341373	0.870626
2	116.369	663.128	0.00277736	1.01046	0.341068	0.869533
2	116.393	623.674	0.00262104	0.990503	0.341324	0.870439
[truncated: 2,542 more rows]
