# Supplementary material for: Estimating particle size and velocity from fluorescence pulses: A practical validation study of flow cytometry signals analysis
Source: PLoS One. 2026 May 18;21(5):e0348292. doi: 10.1371/journal.pone.0348292 (PMC13183216; doi:10.1371/journal.pone.0348292)
Supplement: S2 Data — (XLSX) [file pone.0348292.s003.xlsx]

## Sheet: Sheet1
Population Gate	Event time (s)	Fluorescence Area (V x Samples)	Obscuration Height (V)	Relative Radius	ToF Velocity (m/s)	Relative Velocity
1	63.1516	182.065	0.00464664	1.00586	0.141254	1.09949
1	72.9181	197.124	0.00449859	1.02595	0.139327	1.07494
1	73.5386	183.046	0.00444429	1.00301	0.139293	1.08391
1	73.7224	193.537	0.00483518	1.02188	0.139074	1.08531
1	77.2655	175.379	0.00431167	0.986887	0.138638	1.07806
1	80.6767	193.71	0.00488246	1.01964	0.138421	1.07621
1	81.4402	177.243	0.00477072	0.989765	0.138159	1.07654
1	81.6927	188.553	0.00503001	1.00946	0.138123	1.07397
1	82.8507	197.612	0.00496975	1.02379	0.137904	1.06785
1	88.7522	184.112	0.00441354	0.999271	0.137201	1.0651
1	89.5127	171.595	0.00392814	0.948171	0.130299	0.980442
1	91.3249	181.936	0.00423561	0.99007	0.135627	1.04677
1	91.6622	182.165	0.00449445	0.990883	0.135274	1.05176
1	99.4557	214.865	0.00457472	1.02647	0.127654	0.989415
1	104.493	203.248	0.00435703	1.00901	0.127869	0.994531
1	104.503	204.204	0.00463797	1.00905	0.127682	0.989473
1	114.84	191.185	0.00414808	0.997003	0.131971	1.01844
1	115.345	191.74	0.00420602	0.999255	0.132012	1.02406
1	117.044	181.581	0.00470865	0.98006	0.131845	1.02021
1	128.753	202.065	0.00427915	1.01544	0.131282	1.01874
1	134.864	209.41	0.00426945	1.025	0.131214	1.00963
1	139.562	204.092	0.00448594	1.01775	0.130712	1.01568
1	139.928	204.169	0.00449017	1.01739	0.130683	1.01373
1	141.031	179.65	0.00410348	0.949318	0.125067	0.939591
1	142.583	167.718	0.00461717	0.953191	0.130185	1.01647
1	144.473	186.778	0.00427604	0.987736	0.130468	1.01532
1	145.971	205.507	0.00464972	1.01916	0.130321	1.01266
1	152.511	205.294	0.00414196	1.01801	0.129989	1.01046
1	156.43	190.129	0.00439278	0.994457	0.130573	1.01825
1	156.607	188.549	0.00426834	0.99169	0.130244	1.01912
1	157.615	193.535	0.00443829	0.994321	0.129682	0.998706
1	161.452	194.287	0.00433866	0.974462	0.125059	0.938655
1	165.477	199.671	0.00464962	1.00798	0.130238	1.00835
1	171.455	202.318	0.00403874	1.01177	0.130039	1.00601
1	171.941	172.198	0.00435613	0.956456	0.129519	0.997339
1	188.731	189.29	0.00479105	0.986594	0.129372	0.996715
1	190.982	201.548	0.00421886	1.01149	0.129641	1.00996
1	192.102	186.523	0.00459404	0.963173	0.124997	0.944613
1	196.179	206.221	0.00403168	1.01497	0.12935	0.995997
1	199.684	208.775	0.00433368	1.02113	0.129439	1.00348
1	200.75	232.067	0.00505266	1.05752	0.129522	1.00282
1	202.965	197.09	0.00417842	0.999865	0.129453	0.996067
1	207.962	191.996	0.00417005	0.992585	0.129514	1.00171
1	210.583	221.157	0.00483273	1.0383	0.12941	0.994287
1	213.907	195.352	0.00422592	0.995597	0.129099	0.991966
1	215.676	192.531	0.00410988	0.993728	0.129368	1.00146
1	219.125	224.44	0.00447857	1.04544	0.129245	1.00092
1	221.755	173.428	0.00372985	0.956483	0.129251	0.989851
1	222.7	204.122	0.00444721	1.01229	0.129698	0.997332
1	227.06	182.108	0.00437793	0.954353	0.124441	0.941004
1	230.3	196.767	0.00445191	1.00153	0.129444	1.00414
1	236.194	213.192	0.00468867	1.02732	0.129434	0.999112
1	239.685	181.695	0.00445942	0.97504	0.129159	1.00325
1	247.442	187.007	0.00441794	0.981205	0.128699	0.990892
1	247.503	190.197	0.00443841	0.987767	0.128728	0.995901
1	250.023	202.263	0.00477446	0.989497	0.124915	0.943818
1	253.098	208.223	0.00407392	1.01772	0.128785	0.994316
1	253.696	174.768	0.00419587	0.959104	0.128269	0.992345
1	256.083	209.712	0.00416714	1.01963	0.128765	0.993077
1	262.31	192.606	0.00423863	0.994378	0.128609	1.00567
1	273.043	192.644	0.00428295	0.96678	0.123344	0.923733
1	273.709	206.351	0.0043452	1.0163	0.128955	1.00028
1	273.82	200.329	0.00452028	1.00374	0.128759	0.991451
1	275.849	186.348	0.00441733	0.983618	0.128725	1.00484
1	281.188	196.983	0.0043036	1.0029	0.129213	1.00789
1	289.204	186.046	0.00434412	0.959232	0.124456	0.935107
1	307.006	196.625	0.00440955	1	0.129283	1
1	307.227	188.195	0.00440065	0.958888	0.123219	0.923358
1	308.387	189.277	0.00423126	0.985534	0.128847	0.993907
1	310.835	196.918	0.00434542	1.00108	0.129121	1.00136
1	326.752	193.051	0.00440213	0.994817	0.129213	1.00254
1	334.36	213.386	0.0047626	1.02719	0.128934	0.997787
1	335.815	188.008	0.00435008	0.986332	0.12911	1.00439
1	336.441	220.382	0.00498655	1.03971	0.129084	1.00321
1	343.159	197.829	0.00455191	0.99749	0.128575	0.986021
1	348.702	198.564	0.00436132	1.00349	0.129315	1.00114
1	356.33	180.35	0.00441634	0.953089	0.124782	0.945639
1	360.536	198.319	0.00445904	1.00443	0.129501	1.00459
1	372.713	207.953	0.00442845	1.0159	0.129106	0.990269
1	381.292	202.243	0.00459913	1.01038	0.129037	1.00298
1	399.042	190.501	0.00409102	0.988675	0.128708	0.996085
1	401.297	202.222	0.00434553	1.00792	0.128669	0.996
1	424.028	186.739	0.00405435	0.983567	0.128979	1.00049
1	426.525	224.857	0.00531468	1.02896	0.125729	0.95384
2	62.1193	30.9455	0.00202633	0.556404	0.138583	1.0927
2	62.1773	28.5673	0.00168868	0.541965	0.138822	1.09183
2	62.994	30.7406	0.00161398	0.554301	0.138573	1.08678
2	63.0803	28.6536	0.00182585	0.545209	0.138206	1.10895
2	64.015	30.2771	0.00181209	0.556773	0.137842	1.11955
2	64.2934	30.4206	0.00190723	0.555378	0.138227	1.10744
2	64.6317	32.6208	0.00177215	0.57007	0.138352	1.11249
2	64.6737	29.7628	0.00172234	0.554459	0.138242	1.12837
2	64.6836	30.4294	0.00153181	0.555346	0.139053	1.10607
2	66.0816	27.3143	0.00186717	0.538202	0.139275	1.11838
2	66.5963	30.272	0.00181576	0.551948	0.137563	1.08952
2	66.688	28.9655	0.0020433	0.543274	0.137853	1.08863
2	67.8258	31.7425	0.0015726	0.560186	0.137461	1.09191
2	68.2584	29.7862	0.0015291	0.549174	0.137637	1.09204
2	68.8048	29.8289	0.00172329	0.549605	0.13731	1.09501
2	68.8087	29.8414	0.00182316	0.552017	0.137937	1.10556
2	69.5994	29.7661	0.00158074	0.55484	0.138038	1.12902
2	70.3805	29.4226	0.00167635	0.552127	0.137969	1.12167
2	70.899	32.2505	0.00195221	0.561109	0.136498	1.07585
2	71.1542	32.6923	0.00153144	0.565604	0.137074	1.08718
2	74.1395	29.7421	0.00156344	0.545559	0.135252	1.07051
2	74.2368	28.3262	0.00128971	0.537603	0.135858	1.07477
2	74.5712	32.4432	0.00209476	0.564616	0.136509	1.088
2	75.73	31.2225	0.00219576	0.552645	0.136497	1.05942
2	76.0372	27.9325	0.00251472	0.533663	0.134977	1.06655
2	76.863	28.9805	0.00183543	0.54392	0.135215	1.09424
2	77.0331	30.9944	0.00152109	0.554952	0.136481	1.08102
2	77.0939	29.0076	0.00175163	0.54438	0.136267	1.09457
2	77.1353	26.7807	0.00148067	0.531433	0.136499	1.0975
2	77.977	30.7434	0.0019367	0.551505	0.13658	1.07164
2	78.5478	27.4001	0.00136606	0.5332	0.136212	1.09113
2	79.5293	29.5208	0.00210923	0.542072	0.135449	1.06097
2	79.6766	29.3323	0.00176352	0.545151	0.135956	1.08203
2	80.4121	28.4012	0.00172671	0.538723	0.135467	1.08204
2	82.5946	31.6305	0.00176973	0.556566	0.135641	1.06961
2	82.9052	27.8787	0.00161457	0.534655	0.134684	1.07875
2	86.3234	31.0382	0.00154306	0.551208	0.135026	1.06332
2	87.0451	33.2108	0.00195574	0.568	0.134779	1.08445
2	87.6109	30.6232	0.00188904	0.549396	0.134309	1.06219
2	87.618	28.4697	0.00157752	0.533673	0.132984	1.04602
2	88.1467	29.6654	0.00179207	0.543559	0.134384	1.06421
2	88.1965	31.6905	0.00169807	0.556502	0.135233	1.06559
2	88.9159	24.5438	0.00190099	0.509666	0.134189	1.0604
2	89.6552	28.6516	0.00178812	0.537748	0.133205	1.06709
2	91.1294	31.8488	0.00208517	0.557793	0.133968	1.07409
2	95.8843	34.2262	0.00174617	0.563791	0.130056	1.02676
2	95.9727	27.2061	0.00160246	0.523286	0.129696	1.03346
2	98.4052	32.6673	0.00149516	0.54637	0.124152	0.981261
2	98.786	32.2373	0.00136933	0.541304	0.124451	0.971288
2	99.4944	29.5375	0.00176653	0.531136	0.126019	0.998247
2	100.333	34.4876	0.00235954	0.555207	0.123609	0.976999
2	101.119	31.8285	0.00161949	0.541398	0.125325	0.979828
2	101.87	32.9401	0.00199454	0.551129	0.125465	1.00267
2	102.4	34.7877	0.00179735	0.558744	0.124945	0.982975
2	102.797	30.8375	0.00152719	0.536618	0.125005	0.987735
2	103.972	30.5247	0.0019221	0.533669	0.124468	0.978084
2	106.426	33.1335	0.0014534	0.547198	0.124462	0.971069
2	107.455	38.4039	0.00217452	0.579011	0.125599	0.995805
2	107.986	30.7523	0.00159322	0.531741	0.123217	0.960777
2	108.311	33.1161	0.00224791	0.550628	0.125477	0.990643
2	109.326	33.2439	0.00185836	0.549727	0.125407	0.979299
2	109.637	32.8811	0.00170504	0.54661	0.124969	0.977566
2	110.308	33.7334	0.00143425	0.554348	0.125395	0.997282
2	110.666	32.5485	0.00163547	0.547358	0.125178	0.993926
2	112.406	28.7994	0.00173389	0.525188	0.12459	0.99021
2	112.634	31.9896	0.00151329	0.538747	0.12391	0.957727
2	116.061	31.3409	0.001709	0.546007	0.129076	1.0208
2	118.614	32.6056	0.00181881	0.563241	0.130544	1.07558
2	119.827	34.5783	0.00176571	0.562922	0.128969	1.01284
2	119.954	33.4968	0.00185443	0.557364	0.128237	1.01886
2	121.771	32.9751	0.00164192	0.55579	0.128957	1.02715
2	122.785	29.8528	0.00153752	0.539969	0.129579	1.03551
2	123.188	33.4999	0.0018727	0.555342	0.126497	1.00691
2	124.421	31.4143	0.00145246	0.547532	0.128857	1.03056
2	124.427	34.6035	0.00216428	0.563382	0.128965	1.01536
2	124.7	32.9271	0.00197826	0.556324	0.129157	1.02783
2	124.962	32.1697	0.00195321	0.548191	0.128414	1.00546
2	125.292	33.9981	0.00188117	0.560952	0.128946	1.02342
2	127.053	34.3436	0.00259154	0.563659	0.128571	1.02844
2	127.221	34.2462	0.00221486	0.559514	0.128192	1.00446
2	127.947	32.4966	0.00164104	0.552902	0.12986	1.02008
2	128.205	30.8729	0.00150982	0.545639	0.128691	1.03655
2	129.137	33.084	0.00153732	0.552705	0.126735	1.00518
2	129.355	33.3553	0.00173495	0.556805	0.128399	1.01349
2	129.814	29.631	0.00161673	0.533048	0.12829	1.00258
2	130.626	31.6512	0.00182395	0.545162	0.126986	1.00618
2	130.788	32.8479	0.00135988	0.553254	0.128384	1.01709
2	132.343	38.1163	0.00173848	0.580614	0.128159	1.00874
2	135.015	30.9978	0.00159829	0.540063	0.127405	1.00035
2	135.805	33.5378	0.00184192	0.557056	0.127028	1.01295
2	136.727	31.4977	0.0017375	0.54964	0.128729	1.03524
2	138.373	28.6414	0.00175704	0.528595	0.127312	1.00913
2	140.094	32.6553	0.00176909	0.553846	0.128573	1.02415
2	140.615	35.2728	0.00169728	0.562579	0.127494	0.990077
2	140.876	32.0524	0.00152119	0.547476	0.127503	1.00531
2	141.16	32.6831	0.00143034	0.549448	0.128322	0.999237
2	141.982	25.6137	0.00174376	0.508216	0.126382	1.00833
2	144.07	27.2229	0.00167393	0.521894	0.127913	1.025
2	145.623	29.055	0.00154648	0.531553	0.127687	1.01158
2	146.758	33.6612	0.00182409	0.556815	0.127658	1.00907
2	146.79	32.1409	0.0017176	0.547965	0.127358	1.00252
2	146.923	34.8765	0.00155398	0.560348	0.127047	0.992094
2	147.078	34.1865	0.00155383	0.558668	0.127509	1.00241
2	147.207	31.4695	0.00179799	0.544193	0.127462	1.01084
2	147.351	32.1481	0.00155068	0.546268	0.126972	0.996786
2	149.364	35.0651	0.00238596	0.564107	0.126734	1.00542
2	150.867	34.444	0.00160549	0.558783	0.127307	0.996184
2	152.763	30.639	0.00154097	0.538676	0.12695	1.00079
2	153.094	36.9011	0.00208158	0.574991	0.126864	1.01363
2	154.096	30.9719	0.00202238	0.541894	0.127123	1.01047
2	155.475	28.997	0.0018012	0.527057	0.127209	0.994714
2	155.727	32.4851	0.00179102	0.551343	0.127038	1.01431
2	157.355	33.8464	0.00160644	0.560084	0.128265	1.02055
2	157.459	32.0987	0.00155978	0.545901	0.126562	0.991969
2	157.68	29.9218	0.00148454	0.534199	0.127669	1.00622
2	158.379	30.3649	0.00158524	0.535806	0.126097	0.999173
2	158.416	34.8251	0.00168784	0.564726	0.128155	1.02046
2	160.721	30.3631	0.0013956	0.534456	0.126575	0.985854
2	162.665	31.3479	0.00188961	0.54402	0.127482	1.01017
2	163.445	32.1206	0.0018266	0.547195	0.126066	1.00309
2	164.223	36.1567	0.00224489	0.567103	0.126786	0.989775
2	164.956	29.6998	0.0017324	0.535076	0.127414	1.01917
2	167.212	30.119	0.00158363	0.537681	0.127667	1.01384
2	167.814	33.8628	0.00173104	0.557039	0.12758	1.0028
2	168.881	31.031	0.00135732	0.541761	0.127895	1.00618
2	170.169	30.1598	0.00199552	0.536223	0.126918	1.0031
2	170.201	32.6492	0.00175564	0.551269	0.12759	1.00569
2	171.077	36.3921	0.00192689	0.569991	0.126707	1.00109
2	171.272	30.2296	0.0013147	0.537131	0.125951	1.0084
2	171.977	32.3775	0.00154522	0.548481	0.127549	1.0023
2	172.183	32.4746	0.00137874	0.547001	0.126228	0.987891
2	173.114	32.041	0.00196046	0.549602	0.127383	1.02086
2	174.871	33.7296	0.00167751	0.555653	0.127729	0.992398
2	175.202	32.7558	0.00187374	0.547726	0.125428	0.983696
2	175.638	33.444	0.00169456	0.555014	0.127126	1.00604
2	175.849	33.8597	0.00173227	0.55402	0.126187	0.982256
2	176.31	30.812	0.00170174	0.543271	0.127382	1.02607
2	176.67	30.9051	0.00196378	0.539421	0.126484	1.00114
2	177.286	31.1421	0.00169778	0.541732	0.125603	1.00117
2	177.667	32.8878	0.00170454	0.551643	0.127305	0.999318
2	177.918	30.2423	0.00186009	0.537294	0.126767	1.00435
2	178.055	30.7325	0.00140891	0.539001	0.126762	1.00026
2	178.299	33.6828	0.00185938	0.557002	0.127217	1.00725
2	179.543	31.8096	0.00192838	0.544417	0.1273	0.995199
2	181.006	32.6568	0.00167458	0.552106	0.127815	1.01499
2	182.196	32.5267	0.00184512	0.551233	0.126945	1.0123
2	183.257	35.1179	0.00179934	0.56145	0.126995	0.986018
2	184.172	35.1942	0.00151171	0.561788	0.126043	0.992286
2	185.281	32.0599	0.00141789	0.547252	0.1257	1.00418
2	185.777	35.2173	0.00168692	0.560101	0.127239	0.97916
2	186.068	30.7216	0.00160117	0.534445	0.125432	0.978856
2	186.811	28.2651	0.00152419	0.522276	0.126214	0.984385
2	187.321	33.2483	0.00167222	0.550784	0.126927	0.984294
2	187.737	33.6579	0.00172463	0.558061	0.127786	1.01484
2	188.455	40.1186	0.00189313	0.587753	0.127219	0.992813
2	190.808	34.9897	0.00176977	0.562211	0.127118	0.998594
2	191.033	33.3642	0.00182044	0.551853	0.126724	0.98682
2	191.989	31.9487	0.00163164	0.544298	0.126197	0.98963
2	193.481	28.9513	0.00175409	0.529337	0.126772	1.00511
2	193.53	33.2229	0.00170985	0.551757	0.126561	0.992326
2	194.057	32.983	0.00207195	0.550343	0.126673	0.996121
2	195.504	33.2797	0.00141659	0.553057	0.126824	0.998867
2	195.751	33.9386	0.00192858	0.558873	0.12737	1.00874
2	196.508	34.7862	0.00163034	0.559926	0.126975	0.994876
2	197.2	33.7714	0.00141533	0.552158	0.125803	0.979751
2	197.295	31.5992	0.00117793	0.543279	0.127109	0.994832
2	197.662	34.2988	0.00161777	0.558881	0.126912	1.00156
2	199.033	33.1915	0.00190244	0.553726	0.125962	1.00792
2	199.368	35.048	0.00148447	0.561539	0.126444	0.995767
2	200.402	37.9256	0.00134347	0.573196	0.126359	0.973052
2	201.049	34.2493	0.00143013	0.557209	0.126583	0.991751
2	202.027	30.7001	0.00165331	0.534918	0.126036	0.980644
2	202.163	30.7954	0.00164194	0.542212	0.127572	1.01395
2	203.48	33.367	0.00139312	0.550728	0.126036	0.978444
2	204.717	31.5423	0.00155959	0.543018	0.127573	0.996209
2	206.818	28.9326	0.00161145	0.526727	0.125398	0.993641
2	208.343	33.69	0.00151366	0.552982	0.127298	0.987504
2	210.209	33.7005	0.00177294	0.557793	0.126924	1.01122
2	214.16	34.4107	0.00208803	0.558607	0.126207	0.99566
2	214.176	34.8175	0.00181867	0.561162	0.12614	0.995321
2	214.308	32.844	0.00167577	0.549968	0.126255	0.994555
2	214.596	34.826	0.00185455	0.560406	0.126925	0.991855
2	216.668	31.7853	0.00204901	0.561441	0.133582	1.09881
2	217.008	32.7744	0.00150841	0.547472	0.126364	0.985616
2	219.038	32.4104	0.00132418	0.543991	0.125667	0.973943
2	219.301	34.3661	0.00173542	0.554524	0.125305	0.977039
2	220.049	33.3001	0.00184669	0.553112	0.126615	1.00525
2	220.283	30.2819	0.00165979	0.532421	0.125764	0.978387
2	220.606	34.7233	0.0017225	0.557609	0.125154	0.980768
2	221.23	30.7467	0.00198329	0.535302	0.126218	0.976383
2	221.249	34.9371	0.00133498	0.560155	0.126813	0.988493
2	221.892	30.6671	0.00174818	0.537839	0.126313	0.996782
2	222.624	32.5994	0.00173607	0.548508	0.125997	0.995647
2	223.51	32.9206	0.00173148	0.551751	0.126429	1.00087
2	224.616	34.8584	0.00220315	0.560674	0.126462	0.993019
2	224.8	33.9428	0.00163516	0.556013	0.126358	0.995814
2	225.078	32.9151	0.00181435	0.551963	0.127037	1.00397
2	225.797	33.3116	0.00179606	0.553949	0.126098	1.00356
2	225.816	31.0143	0.00167553	0.541684	0.127194	1.0032
2	226.336	33.083	0.00182809	0.550013	0.126312	0.989215
2	227.512	21.5129	0.00167055	0.476142	0.124685	0.985081
2	228.485	33.3914	0.00159623	0.548824	0.124663	0.974984
2	228.934	29.4844	0.00144515	0.530156	0.12585	0.996098
2	229.221	29.5899	0.00193358	0.531141	0.126458	0.997158
2	229.459	31.7832	0.00183474	0.543596	0.126061	0.990272
2	229.706	34.8317	0.0016533	0.561439	0.12649	0.998992
2	229.983	35.3133	0.00127883	0.559905	0.124583	0.980871
2	230.923	31.2376	0.00167786	0.540124	0.126231	0.989934
2	230.994	31.2935	0.00178262	0.538439	0.12504	0.979515
2	232.631	33.5585	0.00190464	0.556511	0.126952	1.01021
2	232.825	32.2954	0.00181226	0.549271	0.126952	1.00836
2	233.309	30.5836	0.00162178	0.539871	0.127	1.01283
2	233.884	31.0966	0.00181876	0.542774	0.127813	1.00917
2	235.393	29.3968	0.00178591	0.53124	0.126686	1.00115
2	235.706	34.7571	0.00175262	0.561959	0.126144	1.00287
2	236.71	34.4175	0.00168281	0.558765	0.125716	0.995924
2	237.605	34.0232	0.00144909	0.5511	0.125921	0.966238
2	237.804	33.1357	0.00180759	0.550206	0.125466	0.988219
2	238.314	33.7693	0.00153837	0.556893	0.126822	1.00469
2	239.062	29.257	0.00163356	0.528988	0.124719	0.993428
2	239.234	31.1817	0.00208485	0.540391	0.126528	0.991121
2	240.416	32.2482	0.00179586	0.547483	0.126582	1.00108
2	241.172	32.0772	0.00168027	0.541308	0.125387	0.968352
2	241.634	32.7402	0.00138455	0.550833	0.127102	1.00719
2	245.496	33.4882	0.00155332	0.554866	0.127069	1.00051
2	245.566	30.2695	0.00164151	0.535226	0.126299	0.993563
2	246.088	30.5809	0.00171777	0.536797	0.12518	0.994082
2	246.168	35.3976	0.00160132	0.56413	0.125794	0.997585
2	246.227	31.3634	0.00159307	0.538821	0.125604	0.976223
2	247.928	32.7332	0.001603	0.548606	0.125561	0.989867
2	250.134	35.09	0.00210461	0.559081	0.126209	0.980922
2	250.258	35.2491	0.00201529	0.56078	0.125776	0.981485
2	250.28	35.2351	0.00149912	0.562982	0.126703	0.997948
2	250.658	34.9783	0.00176874	0.559619	0.125506	0.98454
2	250.684	35.4739	0.00177115	0.55948	0.125588	0.967585
2	251.202	32.6601	0.00168737	0.547298	0.1259	0.981129
2	252.502	32.9034	0.00223491	0.55002	0.125778	0.994155
2	252.797	36.6548	0.00187414	0.570947	0.126061	0.997642
2	252.803	30.8644	0.00173062	0.539601	0.126515	0.996487
2	253.416	32.9765	0.00169121	0.549838	0.126071	0.984129
2	254.38	34.6982	0.00166048	0.560862	0.12627	0.998912
2	254.862	33.3212	0.00157062	0.55236	0.125957	0.989849
2	256.434	33.2045	0.00170369	0.549763	0.125375	0.983517
2	256.712	32.7296	0.00179293	0.548566	0.126309	0.989889
2	256.76	34.8742	0.0016851	0.56103	0.125929	0.993747
2	257.424	29.9061	0.0016892	0.533254	0.125876	0.995572
2	258.251	26.7933	0.00181806	0.515707	0.126562	1.01018
2	258.753	33.1052	0.00147415	0.553294	0.125668	1.0068
2	259.056	34.5577	0.00173056	0.555557	0.124753	0.977475
2	260.805	32.3814	0.00189759	0.548385	0.125665	1.00397
2	261.625	33.8221	0.00155334	0.555293	0.125793	0.991659
2	261.89	33.8746	0.0018299	0.55227	0.125625	0.97582
2	263.552	31.5605	0.00133691	0.541453	0.126249	0.988574
2	263.72	31.3145	0.0016791	0.542157	0.126397	1.003
2	265.881	32.0576	0.00155895	0.542445	0.125234	0.97982
2	268.757	34.3515	0.00220246	0.556265	0.126038	0.987819
2	269.131	34.5216	0.00151152	0.553181	0.124046	0.961847
2	269.566	32.1161	0.00156868	0.546853	0.126409	0.998066
2	271.189	35.04	0.00168377	0.557928	0.125353	0.971258
2	272.088	34.3037	0.00178838	0.555673	0.125076	0.985044
2	272.377	35.2955	0.00204467	0.561223	0.12595	0.983501
2	274.052	33.0587	0.00200801	0.5472	0.124844	0.970842
2	274.287	36.2732	0.00176886	0.567531	0.125712	0.990885
2	274.735	33.1223	0.00169052	0.551891	0.125682	0.996888
2	275.573	37.079	0.00149995	0.569286	0.125901	0.97465
2	275.772	31.995	0.00180275	0.545824	0.125742	1.00072
2	275.787	31.4352	0.00180252	0.541644	0.125294	0.989277
2	279.403	30.6483	0.00191636	0.53655	0.125591	0.988408
2	279.894	32.4167	0.00176484	0.544143	0.125124	0.975214
2	281.532	35.9818	0.00199525	0.565026	0.125594	0.984891
2	284.22	32.8095	0.00177373	0.547432	0.12601	0.983155
2	286.784	31.6925	0.00158995	0.54447	0.126413	1.00382
2	288.406	34.3276	0.00161311	0.557141	0.126128	0.99114
2	288.856	33.5905	0.00204421	0.552649	0.125991	0.981838
2	290.034	32.8921	0.00152356	0.548098	0.12631	0.981147
2	292.979	28.9399	0.00160246	0.529113	0.12715	1.00491
2	293.327	36.3149	0.00183377	0.568564	0.125911	0.993545
2	295.085	32.9899	0.00155301	0.547558	0.124616	0.976464
2	296.647	33.6464	0.0018201	0.552402	0.1257	0.981454
2	297.068	31.3192	0.00186872	0.538253	0.125955	0.977336
2	297.1	35.1331	0.0017251	0.56372	0.126411	1.00409
2	297.119	35.1642	0.00167107	0.561868	0.126587	0.991462
2	298.221	30.1549	0.00168026	0.534163	0.125887	0.994811
2	298.741	32.9957	0.00184545	0.55162	0.125821	1.00063
2	300.613	32.8631	0.00181024	0.55073	0.12596	0.996248
2	300.73	29.9993	0.00176379	0.535529	0.126406	1.00362
2	302.684	29.8925	0.00189588	0.531956	0.125117	0.98871
2	303.094	34.6649	0.00169304	0.560304	0.127387	0.998742
2	305.059	33.8153	0.00149376	0.553947	0.125979	0.989232
2	305.543	34.1225	0.00188425	0.556359	0.126642	0.991994
2	306.031	32.6489	0.0017372	0.550713	0.126781	1.00419
2	306.647	31.4673	0.0018097	0.542281	0.12644	0.990986
2	307.632	33.4429	0.00165963	0.551695	0.126073	0.981924
2	307.747	35.4426	0.00177489	0.558809	0.125373	0.967284
2	308.976	34.7016	0.00197826	0.559901	0.126284	0.989172
2	309.953	34.3122	0.00181282	0.559505	0.127122	1.00607
2	310.178	37.2172	0.00167646	0.574663	0.126801	1.00116
2	310.498	33.3574	0.00173991	0.55348	0.125269	1.00109
2	310.546	32.1766	0.00169984	0.546186	0.125936	0.996322
2	311.062	31.9713	0.00180694	0.544828	0.126863	0.994668
2	311.198	36.83	0.00195646	0.571274	0.126429	0.992146
2	311.316	35.7867	0.00181926	0.563189	0.125825	0.982099
2	311.895	33.455	0.00175585	0.553582	0.126027	0.997871
2	312.991	34.6588	0.00196208	0.560806	0.127051	1.00196
2	313.761	33.3302	0.00187905	0.553142	0.126512	0.998428
2	314.693	36.5659	0.00182155	0.568263	0.126018	0.983641
2	315.201	32.4616	0.00180271	0.549457	0.126537	1.00397
2	316.154	31.2434	0.00164051	0.540967	0.125977	0.997363
2	317.068	33.2598	0.00200044	0.552154	0.125201	0.993702
2	317.357	29.912	0.00182707	0.533165	0.125622	0.996338
2	317.419	30.9511	0.0017825	0.539077	0.126369	0.993319
2	318.744	33.7985	0.00178583	0.553023	0.12582	0.987061
2	319.399	33.8646	0.00181618	0.558015	0.127033	1.00824
2	319.943	35.7918	0.00194394	0.56325	0.125791	0.978312
2	320.198	35.3537	0.0015215	0.56341	0.126863	0.99648
2	320.552	31.349	0.00165652	0.541156	0.126887	0.994919
2	320.909	31.6108	0.00153482	0.54332	0.126347	0.995782
2	321.891	33.8103	0.00150879	0.553098	0.125774	0.983392
2	325.803	33.7893	0.00197271	0.552515	0.125812	0.979854
2	325.952	31.9419	0.001652	0.541094	0.126057	0.968655
2	327.858	32.2793	0.00184439	0.546297	0.125833	0.989367
2	327.977	31.3578	0.0018262	0.54115	0.125971	0.990759
2	328.132	29.662	0.00164956	0.531519	0.126103	0.995445
2	328.158	30.5132	0.00164718	0.533319	0.124742	0.976831
2	328.567	33.0668	0.00182556	0.551396	0.125745	1.00078
2	329.341	35.7316	0.00159812	0.564506	0.126053	0.986929
2	329.611	33.3783	0.00197826	0.553918	0.126608	1.00165
2	332.491	34.0758	0.00151105	0.555841	0.125938	0.991975
2	333.683	34.8762	0.00208481	0.55677	0.125817	0.974811
2	334.5	34.463	0.0017435	0.559431	0.12678	0.999119
2	334.835	30.2821	0.00159226	0.53358	0.124729	0.988513
2	335.509	31.0645	0.00167999	0.538748	0.126293	0.986426
2	336.342	31.7795	0.00172128	0.545943	0.12661	1.00438
2	338.664	35.1591	0.00157352	0.561567	0.125762	0.988809
2	338.822	31.923	0.00169376	0.545482	0.127067	1.00034
2	341.546	35.2673	0.00177936	0.560719	0.125739	0.980386
2	341.577	34.0904	0.00208393	0.557272	0.126405	0.9989
2	342.32	31.3176	0.00156247	0.541216	0.12641	0.9937
2	345.071	35.1334	0.00155364	0.560342	0.125938	0.985331
2	345.115	34.3472	0.00163905	0.558526	0.126173	0.996401
2	345.121	33.2832	0.00178025	0.550913	0.126114	0.985293
2	346.755	33.4697	0.00171565	0.55421	0.126344	0.999323
2	348.098	32.7453	0.00165199	0.549239	0.124616	0.996764
2	350.662	34.8448	0.00188828	0.558962	0.126256	0.98098
2	351.648	33.14	0.00154575	0.55305	0.12646	1.00148
2	351.875	34.8194	0.00158985	0.562044	0.12673	1.00355
2	351.913	34.0826	0.00164055	0.556708	0.126402	0.995254
2	352.235	33.0021	0.00193237	0.550534	0.125736	0.99532
2	354.252	32.6581	0.00167622	0.549205	0.125951	1.00197
2	354.286	34.5345	0.00160826	0.559561	0.126589	0.996816
2	354.415	32.8302	0.00177026	0.549764	0.126557	0.994928
2	354.493	34.1047	0.00144491	0.551992	0.12533	0.965348
2	356.066	31.7671	0.00183922	0.545649	0.126646	1.00537
2	357.369	30.2586	0.00166331	0.532686	0.125287	0.981383
2	357.38	34.0312	0.00176255	0.556357	0.126376	0.995449
2	357.494	31.4388	0.00179439	0.537159	0.125642	0.969094
2	358.319	30.0917	0.00175614	0.532821	0.126279	0.988045
2	359.092	34.6486	0.00197768	0.558879	0.126425	0.988744
2	359.269	33.6171	0.00180395	0.553999	0.126248	0.995135
2	360.56	36.1587	0.00218556	0.568998	0.12689	1.00153
2	361.261	35.0837	0.00162137	0.562323	0.126037	0.995711
2	361.66	32.9165	0.00156711	0.549226	0.126783	0.98615
2	361.806	33.5034	0.00183214	0.551349	0.126289	0.982716
2	363.353	30.0396	0.00176984	0.533865	0.124168	0.998567
2	363.68	32.7809	0.00147061	0.550633	0.125998	1.00115
2	363.799	35.1232	0.00169271	0.560381	0.126166	0.985538
2	364.705	31.0359	0.00180778	0.540011	0.12668	0.998325
2	364.89	27.3667	0.00168308	0.517281	0.126497	0.998071
2	366.259	31.0157	0.00171763	0.538564	0.126344	0.992511
2	366.526	35.6914	0.00185801	0.565332	0.127141	0.995008
2	366.8	30.7573	0.0016275	0.536499	0.125809	0.984369
2	367.26	32.1261	0.00163443	0.546764	0.126366	1.00164
2	367.537	31.382	0.0016224	0.541491	0.126269	0.995947
2	368.489	31.3129	0.00144782	0.541652	0.12655	0.99912
2	368.649	30.6764	0.00176339	0.536523	0.126259	0.98555
2	369.567	32.7469	0.00187174	0.547601	0.125843	0.981915
2	370.231	32.964	0.0016478	0.551503	0.126422	0.997737
2	370.358	32.3825	0.00167796	0.545333	0.12643	0.981027
2	370.687	34.2182	0.00204817	0.558336	0.128236	1.00288
2	370.704	32.1261	0.00176415	0.545481	0.126037	0.993186
2	370.823	33.3644	0.00174898	0.555025	0.127117	1.00869
2	371.592	33.3909	0.00182544	0.553426	0.12649	0.998569
2	372.35	30.4849	0.0015036	0.540531	0.126546	1.01583
2	374.227	35.2397	0.0018006	0.561111	0.12669	0.984807
2	374.815	35.7183	0.00180819	0.561812	0.126035	0.973029
2	375.344	29.2595	0.00148189	0.529676	0.125874	1.00172
2	376.854	31.194	0.00168055	0.542731	0.126431	1.00729
2	377.678	34.97	0.00164875	0.560402	0.12572	0.988838
2	377.955	29.3578	0.00168546	0.530184	0.125869	1.00017
2	378.2	30.06	0.00167662	0.533431	0.126434	0.989562
2	380.689	30.6071	0.00166924	0.535287	0.126307	0.981083
2	381.294	36.317	0.00180008	0.567629	0.126384	0.99276
2	381.887	32.8311	0.00178841	0.549228	0.126612	0.992182
2	381.95	31.9502	0.00174722	0.542758	0.125207	0.985107
2	382.523	27.7185	0.0017938	0.520385	0.126336	1.00073
2	382.581	29.5694	0.00152355	0.530532	0.12651	0.99545
2	383.343	32.0144	0.00182012	0.547473	0.126737	1.00402
2	383.404	30.9009	0.00146454	0.540882	0.125582	1.00436
2	383.434	30.0445	0.00164274	0.535253	0.12629	1.00369
2	383.669	29.9382	0.00167634	0.532627	0.12605	0.991478
2	383.697	31.0322	0.00175794	0.542296	0.126726	1.00725
2	384.398	33.3256	0.00192425	0.554002	0.12665	1.00279
2	384.551	31.7665	0.00161072	0.541769	0.124769	0.98474
2	384.623	33.5373	0.00176202	0.55294	0.125913	0.989168
2	385.013	32.1476	0.00160556	0.541875	0.125833	0.971372
2	385.531	34.7464	0.00176467	0.560641	0.126257	0.990813
2	386.992	30.9053	0.00159923	0.53918	0.126256	0.996172
2	387.533	28.2614	0.00162595	0.520363	0.126016	0.983602
2	388.777	29.7198	0.00163706	0.529659	0.125511	0.977767
2	390.925	34.991	0.00186536	0.560562	0.125679	0.986396
2	391.826	33.6923	0.00164643	0.555447	0.125647	0.998059
2	393.048	35.1225	0.00176591	0.560521	0.125978	0.986882
2	393.702	31.1816	0.00186331	0.539828	0.125565	0.989713
2	398.505	33.0399	0.00158601	0.548296	0.123642	0.981789
2	398.779	29.6332	0.00173706	0.532026	0.126011	0.99842
2	399.486	33.2235	0.00179615	0.552161	0.125649	0.992609
2	400.684	33.0588	0.00186147	0.546649	0.125427	0.968739
2	401.6	35.1839	0.00192305	0.561427	0.126187	0.990433
2	401.816	33.0615	0.00181732	0.547527	0.124806	0.974606
2	401.966	33.5774	0.00170098	0.552752	0.125115	0.988978
2	402.308	30.9979	0.00192574	0.536659	0.125109	0.975805
2	402.361	34.5556	0.00163546	0.557085	0.125537	0.981297
2	403.588	29.4988	0.00163869	0.528001	0.125267	0.980366
2	403.883	33.5525	0.00165725	0.552987	0.126214	0.991259
2	406.453	38.6673	0.00174487	0.579168	0.12573	0.98727
2	406.705	33.3261	0.00180246	0.552149	0.125691	0.991002
2	407.804	33.305	0.00172429	0.547636	0.12485	0.966645
2	408.292	29.7771	0.0015695	0.531215	0.124747	0.987018
2	408.728	31.3951	0.00161016	0.539965	0.1257	0.986074
2	408.968	33.0309	0.00160339	0.550155	0.1264	0.988725
2	410.836	35.0479	0.00167739	0.560124	0.126138	0.985616
2	410.974	35.153	0.00169669	0.561092	0.124498	0.987642
2	411.77	31.3274	0.00167441	0.541666	0.125958	0.99315
2	412.219	28.7269	0.0017557	0.524801	0.125696	0.992255
2	412.223	32.2845	0.00191972	0.548526	0.126435	1.00339
2	413.226	28.9626	0.00175072	0.524473	0.125202	0.975288
2	413.427	35.1449	0.00189722	0.565066	0.126496	1.0092
2	413.586	30.3523	0.00169322	0.53456	0.125505	0.990492
2	414.313	35.543	0.00176942	0.562546	0.125502	0.982778
2	414.334	35.1667	0.00198456	0.561181	0.125721	0.984992
2	414.977	33.8962	0.00179019	0.552238	0.125758	0.973786
2	414.987	35.1835	0.00158599	0.562218	0.126205	0.988835
2	415.941	33.8353	0.00189599	0.554203	0.125896	0.987742
2	419.754	30.3962	0.00165723	0.531947	0.124528	0.973127
2	420.662	37.0914	0.00177736	0.571619	0.125885	0.988847
2	420.999	32.304	0.00181925	0.54654	0.126292	0.99656
2	421.11	31.0876	0.00188773	0.53692	0.125901	0.979334
2	424.2	31.1321	0.0017845	0.537993	0.126343	0.980852
2	424.848	35.6256	0.0019327	0.562932	0.125694	0.986334
2	424.88	36.3055	0.00172122	0.565354	0.126074	0.979692
2	426.619	31.775	0.00169093	0.544443	0.125886	0.991912
