# Supplementary material for: Estimating particle size and velocity from fluorescence pulses: A practical validation study of flow cytometry signals analysis
Source: PLoS One. 2026 May 18;21(5):e0348292. doi: 10.1371/journal.pone.0348292 (PMC13183216; doi:10.1371/journal.pone.0348292)
Supplement: S3 Data — (XLSX) [file pone.0348292.s004.xlsx]

## Sheet: Sheet1
Population Gate	Event time (s)	Fluorescence Area (V x Samples)	Obscuration Height (V)	Relative Radius	ToF Velocity (m/s)	Relative Velocity
1	63.1516	182.065	0.00464664	1.00585	0.141254	1.09941
1	72.9181	197.124	0.00449859	1.02594	0.139327	1.07484
1	73.5386	183.046	0.00444429	1.00299	0.139293	1.08374
1	73.7224	193.537	0.00483518	1.02186	0.139074	1.08518
1	77.2655	175.379	0.00431167	0.986854	0.138638	1.07787
1	80.6767	193.71	0.00488246	1.01962	0.138421	1.0761
1	81.4402	177.243	0.00477072	0.989753	0.138159	1.07646
1	81.6927	188.553	0.00503001	1.00944	0.138123	1.07388
1	82.8507	197.612	0.00496975	1.02378	0.137904	1.06786
1	88.7522	184.112	0.00441354	0.999278	0.137201	1.06515
1	89.5127	171.595	0.00392814	0.948173	0.130299	0.980452
1	91.3249	181.936	0.00423561	0.990048	0.135627	1.04665
1	91.6622	182.165	0.00449445	0.990874	0.135274	1.0517
1	99.4557	214.865	0.00457472	1.02647	0.127654	0.989403
1	104.493	203.248	0.00435703	1.009	0.127869	0.994519
1	104.503	204.204	0.00463797	1.00906	0.127682	0.989488
1	114.84	191.185	0.00414808	0.996995	0.131971	1.01839
1	115.345	191.74	0.00420602	0.999259	0.132012	1.02408
1	117.044	181.581	0.00470865	0.980066	0.131845	1.02025
1	128.753	202.065	0.00427915	1.01545	0.131282	1.01879
1	134.864	209.41	0.00426945	1.025	0.131214	1.00963
1	139.562	204.092	0.00448594	1.01775	0.130712	1.0157
1	139.928	204.169	0.00449017	1.01739	0.130683	1.01373
1	141.031	179.65	0.00410348	0.949318	0.125067	0.939589
1	142.583	167.718	0.00461717	0.953184	0.130185	1.01643
1	144.473	186.778	0.00427604	0.987735	0.130468	1.01531
1	145.971	205.507	0.00464972	1.01916	0.130321	1.0127
1	152.511	205.294	0.00414196	1.01801	0.129989	1.01044
1	156.43	190.129	0.00439278	0.99446	0.130573	1.01828
1	156.607	188.549	0.00426834	0.99169	0.130244	1.01912
1	157.615	193.535	0.00443829	0.994325	0.129682	0.998725
1	161.452	194.287	0.00433866	0.974456	0.125059	0.93862
1	165.477	199.671	0.00464962	1.00797	0.130238	1.00833
1	171.455	202.318	0.00403874	1.01178	0.130039	1.00602
1	171.941	172.198	0.00435613	0.956449	0.129519	0.9973
1	188.731	189.29	0.00479105	0.9866	0.129372	0.996767
1	190.982	201.548	0.00421886	1.01149	0.129641	1.00997
1	192.102	186.523	0.00459404	0.963169	0.124997	0.944587
1	196.179	206.221	0.00403168	1.01497	0.12935	0.995988
1	199.684	208.775	0.00433368	1.02113	0.129439	1.00351
1	200.75	232.067	0.00505266	1.05752	0.129522	1.00281
1	202.965	197.09	0.00417842	0.999861	0.129453	0.996041
1	207.962	191.996	0.00417005	0.992584	0.129514	1.00171
1	210.583	221.157	0.00483273	1.0383	0.12941	0.994269
1	213.907	195.352	0.00422592	0.995596	0.129099	0.991967
1	215.676	192.531	0.00410988	0.993727	0.129368	1.00146
1	219.125	224.44	0.00447857	1.04544	0.129245	1.00092
1	221.755	173.428	0.00372985	0.956483	0.129251	0.989845
1	222.7	204.122	0.00444721	1.01228	0.129698	0.997316
1	227.06	182.108	0.00437793	0.954352	0.124441	0.940997
1	230.3	196.767	0.00445191	1.00153	0.129444	1.00414
1	236.194	213.192	0.00468867	1.02732	0.129434	0.999111
1	239.685	181.695	0.00445942	0.975039	0.129159	1.00325
1	247.442	187.007	0.00441794	0.981207	0.128699	0.990905
1	247.503	190.197	0.00443841	0.987768	0.128728	0.995906
1	250.023	202.263	0.00477446	0.989489	0.124915	0.943779
1	253.098	208.223	0.00407392	1.01772	0.128785	0.994343
1	253.696	174.768	0.00419587	0.959108	0.128269	0.992377
1	256.083	209.712	0.00416714	1.01963	0.128765	0.993101
1	262.31	192.606	0.00423863	0.994385	0.128609	1.00572
1	273.043	192.644	0.00428295	0.966776	0.123344	0.923709
1	273.709	206.351	0.0043452	1.0163	0.128955	1.00031
1	273.82	200.329	0.00452028	1.00374	0.128759	0.991499
1	275.849	186.348	0.00441733	0.983627	0.128725	1.0049
1	281.188	196.983	0.0043036	1.00291	0.129213	1.00797
1	289.204	186.046	0.00434412	0.959222	0.124456	0.935049
1	307.006	196.625	0.00440955	1	0.129283	1
1	307.227	188.195	0.00440065	0.958872	0.123219	0.923271
1	308.387	189.277	0.00423126	0.985541	0.128847	0.993957
1	310.835	196.918	0.00434542	1.00108	0.129121	1.00141
1	326.752	193.051	0.00440213	0.99482	0.129213	1.00256
1	334.36	213.386	0.0047626	1.0272	0.128934	0.997808
1	335.815	188.008	0.00435008	0.986336	0.12911	1.00441
1	336.441	220.382	0.00498655	1.03971	0.129084	1.00323
1	343.159	197.829	0.00455191	0.997489	0.128575	0.986016
1	348.702	198.564	0.00436132	1.00349	0.129315	1.00116
1	356.33	180.35	0.00441634	0.953087	0.124782	0.945627
1	360.536	198.319	0.00445904	1.00443	0.129501	1.00463
1	372.713	207.953	0.00442845	1.0159	0.129106	0.990268
1	381.292	202.243	0.00459913	1.01039	0.129037	1.00301
1	399.042	190.501	0.00409102	0.988674	0.128708	0.996078
1	401.297	202.222	0.00434553	1.00792	0.128669	0.996027
1	424.028	186.739	0.00405435	0.983564	0.128979	1.00047
1	426.525	224.857	0.00531468	1.02895	0.125729	0.953806
3	60.177	70.8198	0.00456284	1.01119	0.142055	1.0985
3	62.0131	73.9566	0.00489596	1.02818	0.141693	1.10618
3	64.9594	69.5785	0.00469013	1.00517	0.141063	1.09918
3	66.9757	67.8934	0.0044121	0.995402	0.140446	1.09571
3	68.0166	64.3946	0.00419149	0.974579	0.140128	1.08197
3	68.0298	70.9355	0.00465137	1.01019	0.14	1.09088
3	68.2226	66.2525	0.00446284	0.98544	0.140465	1.08859
3	68.5277	69.2819	0.00444039	1.00072	0.140119	1.09021
3	69.9088	72.0545	0.00469736	1.0125	0.139907	1.08423
3	71.5856	63.8447	0.00458003	0.970762	0.139311	1.0783
3	73.1666	64.2668	0.00443775	0.97705	0.139422	1.094
3	73.9006	73.3843	0.00469541	1.01988	0.139293	1.08845
3	82.5202	65.3736	0.00442891	0.977656	0.137995	1.07826
3	87.3159	72.9008	0.00450792	1.00995	0.137053	1.06492
3	90.1903	63.6307	0.00437925	0.960049	0.135156	1.04716
3	96.1731	72.9118	0.0041284	0.996825	0.130739	1.02324
3	96.7738	78.9325	0.00491263	1.01146	0.128532	0.984794
3	96.8678	65.0919	0.00374637	0.925857	0.122316	0.920596
3	97.2206	79.7754	0.00475682	1.01747	0.128724	0.992992
3	104.914	73.4022	0.00404544	0.984955	0.127221	0.978558
3	106.162	76.8459	0.00453105	1.00207	0.127787	0.98584
3	107.488	73.6241	0.00434047	0.988394	0.127603	0.9873
3	117.916	74.0978	0.00418433	1.00086	0.13143	1.01573
3	118.684	69.6539	0.00466073	0.982469	0.131851	1.02468
3	128.514	69.6343	0.004417	0.953296	0.125444	0.939417
3	139.423	71.2902	0.00416853	0.984954	0.130643	1.00803
3	140.938	77.1807	0.00465229	1.01338	0.130633	1.01479
3	142.832	78.0416	0.00472136	1.01231	0.129972	0.999125
3	147.176	73.6798	0.00444138	0.991606	0.129685	0.993873
3	149.405	68.9597	0.00453982	0.97493	0.130123	1.01013
3	173.682	73.735	0.00399158	0.996394	0.130502	1.01122
3	176.937	75.6913	0.004292	1.00498	0.129749	1.01023
3	183.782	75.2425	0.00459693	1	0.129218	0.999097
3	184.674	71.2016	0.00427775	0.98335	0.130164	1.00499
3	188.329	82.4809	0.00429046	1.0331	0.129957	1.00561
3	189.586	73.4386	0.00450725	0.994962	0.129825	1.01031
3	191.507	78.261	0.00421894	1.01108	0.129826	0.993324
3	194.344	77.8691	0.00468522	1.0135	0.129682	1.00777
3	197.993	77.0192	0.00426816	1.00379	0.129458	0.987354
3	202.701	71.9123	0.00426441	0.983478	0.129229	0.993245
3	204.976	73.421	0.00447951	0.992444	0.129442	1.00309
3	211.443	66.4063	0.00401704	0.935226	0.123859	0.930064
3	214.577	58.7052	0.00366386	0.918575	0.12899	0.989832
3	216.017	68.3086	0.0039938	0.969397	0.129361	1.00485
3	223.042	76.2752	0.00427332	1.00644	0.129238	1.0049
3	223.919	75.4782	0.00399902	1.00175	0.129518	1.00202
3	231.231	74.8275	0.00436622	0.997018	0.129096	0.997088
3	238.672	72.5723	0.00436027	0.98741	0.129195	0.9969
3	238.69	72.2068	0.00432885	0.988987	0.129325	1.00837
3	244.446	73.3236	0.00424929	0.992534	0.128846	1.00309
3	245.407	80.4097	0.00452388	1.01755	0.128434	0.98183
3	250.121	77.3319	0.00452279	1.00825	0.129031	0.997736
3	253.355	72.8517	0.00473809	0.98777	0.128692	0.995924
3	255.074	69.8008	0.00440084	0.971399	0.128776	0.985264
3	261.17	76.5202	0.00449506	1.00189	0.128756	0.988079
3	263.565	78.6307	0.00451932	1.01278	0.12856	0.993012
3	267.965	71.1481	0.00411031	0.98055	0.129047	0.997444
3	287.542	70.4051	0.00464399	0.958619	0.12492	0.94379
3	289.127	80.2996	0.00465355	1.02124	0.129385	0.997927
3	297.52	74.1865	0.00418358	0.991913	0.128775	0.989461
3	309.188	65.145	0.00409726	0.953271	0.12898	0.999913
3	312.468	71.5787	0.00422888	0.957457	0.123613	0.924208
3	314.452	68.1287	0.00438084	0.966082	0.129131	0.996797
3	314.795	82.2697	0.00480595	1.03108	0.129299	1.00317
3	316.276	72.9597	0.00437339	0.988177	0.128938	0.995316
3	325.651	72.5298	0.00449038	0.989768	0.129001	1.0047
3	330.447	72.3476	0.00422612	0.986706	0.128899	0.999724
3	331.139	76.095	0.00451949	1.00238	0.129021	0.993273
3	332.441	75.905	0.00463417	1.00036	0.128582	0.994203
3	338.297	79.0087	0.00434779	1.01559	0.12909	0.995384
3	345.723	80.3238	0.00433979	1.02316	0.129275	1.00327
3	352.018	74.8029	0.00419186	0.99407	0.128141	0.990124
3	353.505	69.9807	0.00447028	0.97497	0.12909	0.995951
3	360.355	79.5513	0.0043957	1.01898	0.129117	1.00217
3	408.92	76.965	0.00446466	1.00639	0.128937	0.996854
