# Supplementary material for: Estimating particle size and velocity from fluorescence pulses: A practical validation study of flow cytometry signals analysis
Source: PLoS One. 2026 May 18;21(5):e0348292. doi: 10.1371/journal.pone.0348292 (PMC13183216; doi:10.1371/journal.pone.0348292)
Supplement: S4 Data — (XLSX) [file pone.0348292.s005.xlsx]

## Sheet: Sheet1
Population Gate	Event time (s)	Fluorescence Area (V x Samples)	Obscuration Height (V)	Relative Radius	ToF Velocity (m/s)	Relative Velocity
1	52.0506	339.128	0.00094599	0.985455	0.204638	1.01285
1	52.128	356.218	0.00158683	0.990009	0.203781	0.980165
1	52.132	349.907	0.00161737	0.990682	0.206843	0.999892
1	52.3869	381.974	0.00145205	1.01597	0.208743	0.989327
1	52.5914	342.818	0.00127918	1.0088	0.2046	1.07902
1	52.6561	368.317	0.000870599	1.01045	0.20412	1.00647
1	52.6678	347.884	0.00154532	0.980466	0.200898	0.976117
1	52.9619	372.686	0.00139433	1.01451	0.210287	1.00496
1	53.3014	372.455	0.00131244	1.02032	0.205181	1.02732
1	53.5407	326.193	0.00168395	0.969604	0.211433	1.00277
1	53.6178	360.953	0.00115838	0.990717	0.20191	0.971692
1	53.7788	407.534	0.00148687	1.03721	0.203114	0.985309
1	53.8305	369.726	0.00134429	1.0198	0.203832	1.03332
1	53.8393	365.712	0.00168693	1.00543	0.206025	0.99795
1	53.8672	361.983	0.00106786	0.997402	0.202893	0.9876
1	53.9194	318.938	0.00144089	0.955262	0.201435	0.983072
1	54.0423	335.767	0.0014077	0.975857	0.204816	0.993622
1	54.2285	365.157	0.00145272	1.01608	0.20498	1.03558
1	54.4574	362.33	0.00110265	0.989452	0.206764	0.956574
1	54.9171	328.502	0.00113584	0.971366	0.200583	1.00388
1	55.023	333.114	0.00178518	0.969334	0.206183	0.982533
1	55.1172	334.816	0.00149359	0.970051	0.209667	0.977044
1	55.2474	343.806	0.000996051	0.9806	0.209759	0.983922
1	55.2618	355.79	0.00144672	0.995216	0.209168	0.996331
1	55.3364	329.364	0.00149806	0.973388	0.208016	1.0056
1	55.5797	350.833	0.000822079	0.988084	0.201861	0.986933
1	55.7478	343.522	0.00151574	0.982957	0.205692	0.992339
1	55.8628	404.806	0.000997295	1.03803	0.20537	0.99057
1	56.018	369.653	0.0013482	1.00299	0.205716	0.978635
1	56.0743	383.736	0.000935596	1.01378	0.203678	0.974006
1	56.3692	357.321	0.00102828	0.998284	0.200519	0.999748
1	56.7392	372.791	0.00180909	1.00658	0.205755	0.983134
1	57.1166	344.558	0.00143055	0.986132	0.205275	1.00142
1	57.1196	375.381	0.0015574	1.00234	0.204156	0.96277
1	57.1861	353.269	0.00126917	0.98854	0.205897	0.980747
1	57.3207	371.448	0.000886307	1.02444	0.217005	1.04114
1	57.3515	355.778	0.00149959	1.00034	0.206787	1.01261
1	57.402	371.338	0.00144662	1.00787	0.20576	0.99318
1	57.4312	386.908	0.00172994	1.02155	0.211953	0.989255
1	57.8008	326.862	0.00144641	0.970564	0.203389	1.00394
1	57.8539	342.961	0.000997281	0.991313	0.208105	1.01826
1	57.8699	359.184	0.00163258	0.991764	0.207405	0.974277
1	58.0147	337.45	0.0014872	0.990061	0.214885	1.03056
1	58.2337	375.25	0.00133623	1.01512	0.206776	1.00051
1	58.3076	371.53	0.0011677	0.991488	0.202017	0.939827
1	58.4151	358.894	0.00109584	0.98685	0.199167	0.959437
1	58.5616	362.526	0.00149928	0.997697	0.208179	0.983088
1	58.5799	348.944	0.00127346	0.988234	0.201178	0.99377
1	58.8868	356.385	0.00143123	0.991718	0.207461	0.982076
1	58.8979	348.697	0.00116351	0.980685	0.201216	0.970794
1	58.9067	333.79	0.00142508	0.988022	0.206731	1.03827
1	59.27	326.075	0.00137546	0.957361	0.203888	0.965807
1	59.2932	320.401	0.00137303	0.967312	0.207714	1.01597
1	59.3935	334.909	0.00152063	0.97788	0.206922	1.00398
1	59.4253	340.206	0.00142869	0.997821	0.206895	1.05139
1	59.4818	338.926	0.00135366	0.978688	0.205257	0.996517
1	59.487	317.269	0.000909532	0.951717	0.204316	0.975634
1	59.5785	383.894	0.00186689	1.02308	0.204603	1.00223
1	59.836	370.273	0.00130658	0.991304	0.200776	0.944598
1	60.0945	371.892	0.00111879	1.01291	0.201455	1.00335
1	60.2157	307.536	0.00128877	0.93616	0.20112	0.958304
1	60.4914	340.11	0.00131709	0.976766	0.200764	0.984517
1	60.8514	325.405	0.00114633	0.971515	0.205856	1.0133
1	60.9068	368.558	0.00140389	0.998484	0.202863	0.968532
1	61.2294	374.155	0.00136808	1.00494	0.20481	0.972223
1	61.286	360.722	0.00177189	1.01032	0.206942	1.0266
1	61.3979	346.436	0.00128882	0.984246	0.201714	0.986485
1	61.487	333.555	0.00115665	0.98259	0.212344	1.02086
1	61.565	365.233	0.00129106	1.00008	0.203274	0.982721
1	61.6299	355.74	0.00118283	0.984133	0.201703	0.961791
1	61.6444	390.826	0.00149999	1.02679	0.207264	0.993271
1	61.8574	383.465	0.00111237	1.01902	0.205599	0.989772
1	61.8943	378.894	0.00138993	1.02171	0.208432	1.01147
1	62.1638	318.084	0.00148377	0.95381	0.203042	0.979699
1	62.2094	342.057	0.00165322	0.990875	0.207921	1.02552
1	62.256	342.946	0.001253	0.975497	0.204184	0.965828
1	62.8241	378.808	0.00108363	1.00463	0.204035	0.961857
1	62.8471	341.823	0.00149102	0.999235	0.203405	1.04675
1	63.0652	380.921	0.00167459	1.00211	0.207693	0.946544
1	63.1007	358.524	0.00169581	1.00748	0.211474	1.02591
1	63.622	326.145	0.00151418	0.962811	0.20534	0.982698
1	63.9569	397.079	0.00155308	1.03777	0.202045	1.0109
1	64.0355	381.983	0.00141455	1.02119	0.203453	0.998951
1	64.4443	306.873	0.00140877	0.948468	0.205736	0.99969
1	64.6921	368.277	0.00144693	0.988964	0.200664	0.941511
1	64.8389	374.981	0.00149282	1.00946	0.208988	0.985024
1	64.8517	351.083	0.00128247	0.995293	0.199102	1.00328
1	64.9054	376.521	0.000851455	1.01527	0.201169	1.00074
1	64.9991	371.935	0.00151309	1.00538	0.204843	0.982476
1	65.0587	355.502	0.00156916	0.994242	0.209129	0.991126
1	65.0728	336.036	0.00146259	0.984838	0.209737	1.02046
1	65.498	396.883	0.00144253	1.0353	0.212269	1.00268
1	65.8348	353.256	0.00117523	1.00269	0.210844	1.02569
1	65.9781	345.103	0.00150698	0.983252	0.206284	0.989449
1	66.6952	374.289	0.00110405	1.02766	0.205482	1.04089
1	66.8192	372.093	0.00133455	1.00392	0.205162	0.975227
1	67.2438	403.617	0.00166024	1.04576	0.207472	1.0182
1	67.3018	407.585	0.00127588	1.03916	0.206886	0.989965
1	67.3607	339.901	0.00099658	0.982305	0.204683	1.00316
1	67.4708	360.694	0.00166416	1.00036	0.209849	0.996367
1	67.6536	352.359	0.00139423	0.981918	0.201943	0.965067
1	67.8633	363.345	0.00149382	1.00448	0.207472	1.00311
1	68.2961	351.361	0.0014893	0.985465	0.198909	0.981755
1	68.3042	336.56	0.00111943	0.992668	0.212167	1.04218
1	68.4028	382.915	0.00155805	1.01707	0.2069	0.98617
1	68.5245	375.16	0.00176396	1.00567	0.206498	0.975591
1	68.7555	359.387	0.00164079	1.00217	0.207335	1.00772
1	69.1584	335.248	0.000777389	0.978039	0.202531	1.00492
1	69.2285	350.927	0.00126898	0.995812	0.203938	1.01223
1	69.3506	340.406	0.0013782	0.974238	0.202987	0.974379
1	69.3953	343.785	0.00147032	0.977643	0.204035	0.977296
1	69.4807	334.871	0.00113299	0.985949	0.215446	1.03067
1	69.4884	345.413	0.00131882	0.975144	0.201239	0.966321
1	69.7433	339.566	0.00204909	0.989037	0.208577	1.02444
1	70.0641	336.847	0.000959445	0.970964	0.20109	0.976516
1	70.4932	377.449	0.000883689	1.0086	0.200402	0.978895
1	70.907	390.474	0.00142757	1.02921	0.201454	1.00176
1	71.4268	391.404	0.00144469	1.02527	0.205624	0.988554
1	71.4749	374.649	0.00126345	1.02249	0.202674	1.02855
1	71.4782	371.533	0.00130397	1.00198	0.200528	0.969828
1	71.6966	350.707	0.00107248	1.01465	0.203269	1.06992
1	71.7438	342.164	0.000931536	0.999035	0.202796	1.04746
1	71.7654	339.146	0.00146408	0.99009	0.208027	1.02749
1	72.1463	406.191	0.00117494	1.05713	0.212897	1.04093
1	72.2419	327.886	0.000874322	0.963215	0.201731	0.980083
1	72.331	338.08	0.00185078	0.972817	0.205564	0.977002
1	72.6474	354.116	0.00141142	1.01772	0.213059	1.06932
1	72.6815	389.334	0.00125054	1.01492	0.202737	0.963107
1	72.6889	355.465	0.00126759	0.990904	0.201558	0.982938
1	73.3706	341.298	0.00119558	0.982656	0.20176	1.00096
1	73.5524	374.274	0.00153756	1.02116	0.207415	1.02007
1	73.6613	351.875	0.00235038	0.998485	0.206718	1.01688
1	73.7044	372.526	0.00141581	1.01541	0.203826	1.00961
1	73.9345	383.764	0.00141166	1.00706	0.198682	0.95481
1	74.0791	317.888	0.000975261	0.970674	0.205261	1.03918
1	74.5568	364.88	0.00125751	1.00054	0.204889	0.988512
1	74.7641	340.563	0.00142058	0.980423	0.201701	0.996265
1	75.004	337.38	0.000920897	0.975448	0.205919	0.987246
1	75.0264	314.572	0.00140239	0.953151	0.204163	0.990527
1	75.0562	347.503	0.00142496	0.992964	0.210057	1.01303
1	75.1162	353.058	0.00123736	0.99899	0.206649	1.0155
1	75.1216	369.211	0.0013659	0.999005	0.205093	0.968803
1	75.316	382.997	0.00133224	1.0344	0.205777	1.04034
1	75.3709	369.429	0.00123405	1.00487	0.203527	0.98868
1	75.5492	365.679	0.00125464	0.993998	0.200602	0.967087
1	76.079	391.74	0.0013614	1.02381	0.202982	0.983488
1	76.1478	368.467	0.00131411	0.989699	0.201137	0.946173
1	76.2384	357.371	0.00179462	0.994444	0.20934	0.990895
1	76.6549	338.72	0.00111929	0.981081	0.206549	1.00153
1	76.766	359.449	0.00111408	0.992935	0.204451	0.976523
1	77.1735	322.974	0.00118054	0.967896	0.201891	1.00621
1	77.2489	301.957	0.00132625	0.941054	0.206622	0.991368
1	77.8076	372.508	0.00172098	1.00585	0.204247	0.979928
1	77.9706	418.458	0.0013714	1.06142	0.20546	1.0254
1	78.2913	379.703	0.00110706	1.02303	0.20354	1.01453
1	78.3482	348.34	0.00102815	0.992448	0.203243	1.00846
1	78.4778	319.381	0.00122298	0.987921	0.209056	1.08552
1	78.8643	387.918	0.00178441	1.02289	0.209556	0.988143
1	78.9633	330.505	0.00139075	0.971668	0.21267	0.993973
1	79.0117	379.147	0.00108358	1.0152	0.202602	0.991947
1	79.1567	333.993	0.00146709	0.974314	0.20823	0.996282
1	79.2906	342.26	0.0014572	0.974579	0.20447	0.970316
1	79.4679	331.02	0.00135099	0.964983	0.203139	0.979135
1	79.8093	353.347	0.00102871	1.0054	0.202751	1.03695
1	79.871	380.593	0.00176831	1.02146	0.205295	1.00785
1	80.0647	398.416	0.00129078	1.0302	0.207681	0.984354
1	80.2974	391.129	0.00133922	1.02313	0.206807	0.984266
1	80.4872	403.913	0.00139167	1.0325	0.208291	0.97616
1	80.5189	351.394	0.000867135	0.992691	0.204299	0.998762
1	80.8737	364.824	0.00127018	1.01046	0.20532	1.0169
1	80.9718	375.076	0.00124094	1.02901	0.218801	1.04479
1	81.0165	385.879	0.00126449	1.02234	0.200783	0.994045
1	81.0686	389.12	0.00131094	1.02233	0.206277	0.986259
1	81.136	308.023	0.000981563	0.953922	0.20833	1.01246
1	81.5356	397.362	0.00132337	1.03307	0.204645	0.996951
1	81.62	376.594	0.00190992	1.01653	0.21332	1.00357
1	81.6342	314.691	0.00129071	0.93421	0.200683	0.929029
1	81.7361	348.226	0.00158667	0.990518	0.209031	1.00235
1	82.7113	339.8	0.00096649	0.980792	0.207924	0.998666
1	83.3883	307.32	0.00108008	0.941977	0.201909	0.978581
1	83.4718	397.905	0.00156811	1.03268	0.205707	0.993301
1	83.494	403.473	0.00150265	1.04025	0.202092	1.00494
1	83.6089	394.996	0.00142866	1.02778	0.207203	0.98918
1	83.7915	374.634	0.00109938	1.00727	0.202925	0.978859
1	83.9058	373.545	0.00178728	1.01683	0.207977	1.01208
1	84.0195	394.119	0.00108935	1.02981	0.201289	0.995956
1	84.0597	329.37	0.00152091	0.971624	0.208304	1.00226
1	84.076	348.015	0.00138248	1.00096	0.210442	1.0366
1	84.111	392.607	0.00144302	1.02334	0.207304	0.979646
1	84.3798	360.732	0.000894436	0.999526	0.202235	0.994448
1	84.6245	388.101	0.0016967	1.022	0.209889	0.986836
1	85.0504	385.19	0.00123943	1.02435	0.205374	0.994523
1	85.1467	368.247	0.00140592	1.00405	0.203797	0.991896
1	85.2803	341.851	0.0017292	0.989099	0.21537	1.01564
1	85.3623	369.533	0.00103194	1.00449	0.202904	0.98473
1	85.8664	360.458	0.00118308	0.994805	0.201244	0.981465
1	86.2024	370.917	0.0012397	1.01632	0.204008	1.01767
1	86.2171	359.801	0.000856013	0.996118	0.203097	0.985619
1	86.5175	364.468	0.00113467	1.00255	0.203157	0.995384
1	86.6444	315.982	0.00149497	0.953093	0.204329	0.982636
1	87.2978	400.331	0.00167182	1.02945	0.205923	0.979775
1	87.3123	335.029	0.000898219	0.979974	0.204574	1.01087
1	87.3314	336.547	0.00110841	0.978874	0.212856	1.00125
1	87.3811	311.209	0.00122279	0.955051	0.208474	1.00635
1	87.6279	365.283	0.00121216	1.01861	0.204222	1.03469
1	87.9297	314.827	0.00127385	0.964644	0.212392	1.02363
1	88.0613	366.671	0.00132319	1.00542	0.216105	0.994495
1	88.2231	374.569	0.00106324	1.00624	0.203273	0.977006
1	88.2491	378.106	0.00144811	1.02316	0.20567	1.01584
1	88.6206	385.274	0.00155715	1.01058	0.206704	0.961821
1	88.7074	379.561	0.00137813	1.02798	0.208845	1.02471
1	88.8172	362.067	0.00159865	0.995724	0.207695	0.977744
1	89.0045	363.14	0.00148638	1.004	0.201853	1.00321
1	89.1306	321.877	0.00141325	0.968225	0.2181	1.01306
1	89.4171	397.535	0.00145045	1.03314	0.204563	0.997145
1	89.5678	320.669	0.00150011	0.962328	0.209082	0.998485
1	89.7309	375.521	0.00166105	1.02464	0.206559	1.03045
1	89.8233	379.401	0.00151087	1.00927	0.208529	0.972037
1	90.0726	382.626	0.00117009	1.01732	0.207298	0.985923
1	90.2545	408.982	0.00128792	1.03707	0.20381	0.980238
1	90.5354	407.957	0.00135154	1.04912	0.205327	1.01594
1	90.679	383.715	0.00125201	1.02377	0.202703	1.00589
1	90.7748	379.779	0.00151711	1.02374	0.204793	1.01518
1	90.8362	339.089	0.00137388	0.988006	0.207254	1.02334
1	90.8561	391.455	0.00116334	1.03094	0.208744	1.00541
1	91.1108	396.163	0.00139431	1.03033	0.20158	0.993382
1	91.3657	373.01	0.000887843	1.00425	0.202684	0.974951
1	91.7643	366.66	0.00134233	1.00384	0.203801	0.990663
1	91.795	360.814	0.000985799	0.998765	0.204674	0.992639
1	91.8376	343.139	0.00116883	0.970205	0.202493	0.953726
1	92.4237	352.62	0.0014911	0.995406	0.208395	1.00573
1	92.5103	308.039	0.00141355	0.945826	0.204978	0.985958
1	92.5688	400.275	0.00122895	1.03181	0.206385	0.982892
1	92.6254	345.695	0.00127985	0.986634	0.210882	0.998418
1	92.8183	305.772	0.0012664	0.949854	0.209219	1.0039
1	92.9237	308.452	0.0009347	0.95902	0.20757	1.0276
1	92.9708	346.29	0.00141479	0.985427	0.208628	0.988702
1	93.0369	364.395	0.00171438	1.01457	0.208472	1.02792
1	93.6045	381.102	0.000811717	1.01411	0.201553	0.984427
1	93.6689	373.759	0.00141069	1.00594	0.203841	0.974888
1	94.0644	364.324	0.00147889	1.00598	0.210168	1.00478
1	94.1801	380.894	0.00210889	1.02836	0.212844	1.02378
1	94.3258	364.838	0.00166742	1.0158	0.210587	1.03125
1	94.4413	393.276	0.00180013	1.0286	0.208442	0.993065
1	94.515	396.946	0.00188436	1.04217	0.205924	1.02641
1	94.5727	367.884	0.00159961	1.02473	0.207732	1.04991
1	94.5939	361.217	0.00137957	0.996047	0.204969	0.981625
1	95.1147	377.007	0.0014462	1.01428	0.203331	0.993302
1	95.2079	370.49	0.00171333	1.0273	0.211205	1.05178
1	95.6649	398.367	0.00132813	1.04098	0.210179	1.01976
1	95.9196	373.375	0.00130597	1.02244	0.206539	1.02974
1	95.967	331.313	0.00118853	0.970333	0.205001	0.98994
1	95.9937	367.806	0.00165038	0.997451	0.204766	0.969812
1	96.0027	342.542	0.00130145	0.968809	0.201548	0.951524
1	96.3912	334.796	0.00152474	0.983768	0.207074	1.02722
1	96.7238	378.973	0.00152882	1.01346	0.207335	0.986524
1	97.0069	390.664	0.00160207	1.02073	0.205685	0.975954
1	97.249	389.917	0.00129367	1.02335	0.202097	0.98265
1	97.2615	360.34	0.00105391	0.991161	0.202432	0.970562
1	97.6411	362.214	0.0010093	0.992485	0.203184	0.968515
1	97.9001	390.525	0.00161629	1.0275	0.202052	0.999053
1	97.9864	381.422	0.00132399	1.01697	0.201404	0.990845
1	98.028	332.112	0.00106305	0.957645	0.20182	0.949595
1	98.2115	372.914	0.00152656	1.00404	0.206191	0.974638
1	98.2718	363.506	0.00121969	1.01626	0.209933	1.03366
1	98.3736	375.648	0.00161431	1.01359	0.209837	0.995026
1	98.675	378.249	0.00139547	1.00564	0.204713	0.966664
1	98.7827	352.175	0.000935718	0.988154	0.200376	0.983122
1	98.7992	320.125	0.0016258	0.963026	0.206849	1.00586
1	98.851	344.56	0.0016522	0.980045	0.205495	0.981482
1	98.9193	373.985	0.00136651	1.01794	0.207352	1.01772
1	98.9736	371.65	0.00133957	1.00982	0.203277	0.995077
1	98.9813	360.296	0.000751179	0.989448	0.199614	0.968498
1	99.0383	356.346	0.00157379	1.00791	0.204677	1.03358
1	99.2109	325.696	0.00130223	0.986274	0.20258	1.04642
1	99.3715	363.229	0.00144461	1.02298	0.207675	1.06367
1	99.5329	383.759	0.00131306	1.02218	0.206583	0.999189
1	99.5747	345.523	0.00153012	0.993499	0.20396	1.02325
1	99.5779	392.847	0.00138058	1.03661	0.206705	1.01873
1	99.6309	362.372	0.00112943	1.01238	0.202451	1.03117
1	99.6498	319.382	0.00172613	0.972192	0.211643	1.03269
1	99.7672	333.82	0.00171045	0.97165	0.201731	0.988461
1	99.9617	387.827	0.000853883	1.01854	0.201976	0.979001
1	100.117	351.481	0.00116298	0.983578	0.203669	0.97104
1	100.17	355.784	0.00130232	0.99574	0.206787	0.99683
1	100.209	360.255	0.00154851	1.01869	0.208655	1.05179
1	100.248	417.424	0.00146477	1.06357	0.211799	1.03659
1	100.34	344.165	0.00137267	0.987097	0.205086	1.00261
1	100.453	393.469	0.00170248	1.03459	0.213729	1.01198
1	100.511	393.929	0.0009964	1.0415	0.20709	1.03106
1	100.574	317.559	0.00138988	0.957999	0.211855	0.993699
1	101.984	363.414	0.000942317	1.01463	0.206618	1.03568
1	102.05	402.958	0.00173582	1.02704	0.206458	0.963509
1	102.153	349.625	0.00144298	0.99105	0.203213	1.00104
1	102.441	411.945	0.00161735	1.0581	0.205071	1.0385
1	102.452	347.449	0.00149762	0.98297	0.209046	0.981867
1	102.977	412.843	0.00142927	1.0457	0.203052	0.993778
1	103.271	357.811	0.00110591	0.998374	0.206172	1.00129
1	103.748	330.87	0.00121731	0.975951	0.207416	1.00967
1	103.767	374.368	0.00163581	1.02167	0.207539	1.02399
1	103.907	355.749	0.000992032	0.991868	0.206904	0.983004
1	103.981	346.348	0.00102735	0.982774	0.205404	0.985185
1	104.033	387.151	0.0016784	1.02836	0.210101	1.00911
1	104.32	368.134	0.00160857	1.00469	0.212965	0.989855
1	104.524	367.022	0.00157561	1.00615	0.204781	0.995303
1	104.686	347.27	0.00139997	0.990009	0.204715	1.00378
1	104.735	391.745	0.00182111	1.03816	0.208481	1.02686
1	105.107	385.111	0.00122262	1.01565	0.204136	0.975286
1	105.113	364.679	0.00146707	1.0067	0.205639	1.00806
1	105.332	400.202	0.0015631	1.03359	0.209675	0.992595
1	105.401	324.531	0.00158978	0.972531	0.208757	1.02072
1	105.75	405.98	0.00173935	1.03841	0.202447	0.993297
1	105.853	394.259	0.00165933	1.04665	0.208867	1.04679
1	106.016	349.788	0.0015265	0.987827	0.208058	0.990156
1	106.031	374.534	0.00176557	1.01135	0.208924	0.994447
1	106.416	386.428	0.00126794	1.01539	0.206005	0.972519
1	106.442	356.384	0.00164138	0.987487	0.205378	0.970136
1	106.721	317.669	0.00100636	0.954212	0.204428	0.981818
1	106.84	345.539	0.00150034	0.988219	0.210659	1.00074
1	107.002	340.848	0.00118924	0.980031	0.208891	0.991863
1	107.212	359.91	0.00094625	0.997056	0.203075	0.9918
1	107.284	407.536	0.00109023	1.04432	0.201486	1.00511
1	107.427	381.486	0.00117296	1.01528	0.20508	0.98404
1	107.557	398.024	0.00150433	1.02945	0.206436	0.985605
1	107.776	361.858	0.00159245	1.01774	0.209152	1.04767
1	107.985	353.362	0.00106614	0.995752	0.200553	1.00464
1	108.257	311.813	0.00151765	0.953289	0.204479	0.999568
1	108.298	395.871	0.00114939	1.03047	0.201121	0.988981
1	108.597	373.201	0.00133978	1.01966	0.206453	1.02095
1	108.644	348.638	0.0016865	1.00632	0.213246	1.05407
1	108.867	365.59	0.0012991	1.00339	0.208385	0.994592
1	108.868	322.819	0.00120286	0.961853	0.203878	0.989792
1	109.036	361.911	0.00151132	0.996457	0.205949	0.982329
1	109.291	385.053	0.00128258	1.02765	0.201975	1.01421
1	109.353	340.229	0.00137272	0.992776	0.21109	1.03429
1	109.489	375.433	0.00104509	1.00644	0.201744	0.976085
1	109.581	374.758	0.00129637	1.01855	0.20521	1.0128
1	109.597	385.507	0.00126732	1.03263	0.209872	1.02545
1	109.897	339.577	0.00100186	0.983881	0.208827	1.00675
1	109.947	355.839	0.00125208	0.99239	0.201412	0.98817
1	110.387	361.062	0.00116415	0.999048	0.203624	0.99385
1	110.561	332.089	0.00145268	0.972938	0.200757	0.999904
1	110.625	363.437	0.00168718	1.00596	0.208194	1.00879
1	110.689	322.999	0.00101254	0.962802	0.203557	0.991493
1	110.803	345.094	0.00178598	0.985638	0.209041	0.997537
1	110.928	394.624	0.00161198	1.02927	0.203464	0.993679
1	110.96	362.509	0.00105534	0.996438	0.202546	0.978176
1	111.101	348.291	0.00175867	0.980627	0.206061	0.972698
1	111.139	336.76	0.00120374	0.966472	0.203036	0.959055
1	111.347	366.575	0.0016399	1.02526	0.210965	1.05891
1	111.809	364.938	0.00133995	1.0105	0.205018	1.01588
1	111.911	411.06	0.00134201	1.04398	0.204795	0.992984
1	112.098	375.027	0.00133331	1.01752	0.204199	1.00943
1	112.27	336.796	0.00158157	1.004	0.208686	1.07774
1	112.451	373.402	0.00234068	1.01297	0.206435	1.00301
1	112.72	333.514	0.00120046	0.97344	0.204333	0.994945
1	113.192	355.732	0.00172759	1.02239	0.223011	1.07871
1	113.234	335.917	0.00130885	0.972321	0.205008	0.982658
1	113.287	328.818	0.00128812	0.952354	0.201274	0.940876
1	113.387	349.264	0.00169855	1.00833	0.207077	1.05621
1	114.043	378.528	0.00144202	1.0158	0.208651	0.995785
1	114.376	402.24	0.00133032	1.03797	0.207502	0.999569
1	114.391	362.913	0.00101154	0.996898	0.204938	0.980662
1	114.53	361.159	0.00139134	1.02371	0.215318	1.06765
1	114.632	360.941	0.00174804	1.02188	0.21848	1.06325
1	114.874	384.898	0.00117235	1.02033	0.205052	0.993117
1	115.066	384.196	0.00116124	1.03589	0.203631	1.03772
1	115.186	359.978	0.00152885	1.00793	0.209857	1.02475
1	115.219	359.835	0.000943567	0.994596	0.201895	0.985061
1	115.468	367.453	0.00131047	1.01896	0.206797	1.03529
1	115.661	400.635	0.00162251	1.04966	0.207871	1.03841
1	115.682	348.803	0.00137592	0.995186	0.202715	1.01515
1	115.864	345.781	0.000905333	0.989706	0.209924	1.00579
1	116.012	355.889	0.00133211	0.993724	0.201543	0.989368
1	116.117	364.759	0.00150682	1.02365	0.209518	1.05705
1	116.193	345.148	0.000951534	0.975048	0.201037	0.962693
1	116.222	378.676	0.00123044	1.0094	0.206062	0.973747
1	116.286	361.913	0.00131242	1.00711	0.201974	1.01696
1	116.295	363.265	0.00126474	0.993739	0.201578	0.97032
1	116.476	383.566	0.00143866	1.01274	0.208035	0.970185
1	116.488	394.941	0.00142295	1.03136	0.205402	1.00024
1	116.492	338.4	0.00144151	0.981423	0.210326	1.00642
1	116.58	335.333	0.00132645	0.97816	0.20887	1.00445
1	116.628	351.458	0.001308	1.01363	0.210382	1.06528
1	116.672	351.564	0.000971779	0.997103	0.203897	1.01262
1	116.779	373.743	0.00163481	1.00385	0.209232	0.972005
1	116.829	370.207	0.00141139	1.00477	0.207488	0.981429
1	116.858	359.497	0.00145106	1	0.209049	1
1	116.968	359.404	0.00149592	0.99601	0.205057	0.988036
1	116.972	305.935	0.00124776	0.938523	0.202634	0.970872
1	117.043	346.739	0.0014102	0.981124	0.205332	0.97678
1	117.163	381.913	0.00138369	1.00498	0.202389	0.952118
1	117.377	334.252	0.00149443	0.985539	0.223346	1.02781
1	117.4	308.02	0.00118404	0.934758	0.202573	0.953055
1	117.536	358.054	0.00128998	1.00218	0.208471	1.00821
1	117.578	366.135	0.00136432	1.00972	0.21435	1.01032
1	117.622	353.714	0.00140798	0.999186	0.210526	1.01597
1	117.955	367.267	0.00184223	1.02083	0.213218	1.03977
1	118.165	361.406	0.00123963	1.00138	0.208298	0.996223
1	118.579	390.856	0.00155514	1.02988	0.212271	1.00131
1	118.71	357.03	0.00138855	1.00073	0.212757	1.01276
1	118.881	382.291	0.00103846	1.01547	0.201082	0.98398
1	118.928	350.584	0.00126171	0.990521	0.204567	0.996638
1	119.041	358.875	0.000945895	0.995773	0.202496	0.987897
1	119.181	337.35	0.000927159	0.983921	0.20328	1.01665
1	119.334	349.297	0.00136766	1.00268	0.211421	1.03913
1	119.602	319.063	0.00112814	0.95333	0.205813	0.976253
1	119.814	364.708	0.00180325	1.02431	0.209954	1.06041
1	119.89	340.798	0.00136353	0.985089	0.205054	1.00965
1	120.092	362.254	0.00152749	0.996608	0.206675	0.981505
1	120.219	365.577	0.0016457	1.00319	0.20748	0.993079
1	120.335	344.914	0.00174197	0.989712	0.205857	1.01326
1	120.338	340.874	0.00128471	0.979495	0.201697	0.992493
1	120.498	344.4	0.00109666	0.980414	0.201348	0.982411
1	120.531	343.574	0.00106574	0.981168	0.204158	0.985499
1	120.613	331.921	0.00128798	0.975531	0.211281	1.00408
1	120.909	304.888	0.00124107	0.950403	0.20424	1.01181
1	121.028	411.809	0.00136603	1.04314	0.208651	0.991794
1	121.174	363.381	0.00146871	1.01626	0.209782	1.04026
1	121.305	345.536	0.00154129	0.988731	0.206027	1.00235
1	121.401	364.908	0.00131379	1.00049	0.202798	0.982414
1	122.159	393.574	0.00160165	1.03431	0.212189	1.01323
1	122.173	404.823	0.00149858	1.03669	0.205494	0.991143
1	122.209	311.57	0.00165962	0.953275	0.211816	0.998371
1	122.216	344.485	0.00138495	0.980485	0.209258	0.983825
1	122.361	341.053	0.00101463	0.971794	0.201957	0.965131
1	122.531	339.276	0.00134411	0.988868	0.210854	1.02381
1	122.699	362.059	0.00130485	0.998648	0.200761	0.988757
1	122.896	372.75	0.00117777	1.00745	0.201222	0.987819
1	123.233	389.49	0.00105092	1.03887	0.200611	1.03911
1	123.255	349.837	0.00166397	0.993786	0.2009	1.00984
1	123.314	395.182	0.00137087	1.02797	0.208598	0.984465
1	123.36	407.148	0.0013538	1.04987	0.202202	1.02517
1	123.481	349.604	0.00122019	0.994086	0.203213	1.01279
1	123.504	344.746	0.00147243	0.987076	0.209448	1.002
1	123.567	339.715	0.00163642	0.97249	0.206977	0.972253
1	123.575	392.111	0.00132723	1.02225	0.204218	0.97683
1	123.916	327.868	0.0013142	0.974941	0.213381	1.0136
1	124.158	380.467	0.00111721	1.0151	0.202393	0.985949
1	124.36	380.14	0.00157528	1.00945	0.204543	0.970403
1	124.374	344.291	0.00137088	0.989747	0.207972	1.00937
1	124.397	356.927	0.00181829	0.995232	0.209667	0.993113
1	124.604	367.9	0.00100093	0.994952	0.203285	0.955949
1	124.668	365.628	0.00163996	0.99473	0.210242	0.963451
1	124.824	366.981	0.00124747	1.01522	0.202305	1.02542
1	124.91	384.053	0.00114626	1.00735	0.201849	0.953586
1	125.092	339.981	0.00160985	1.00827	0.212228	1.08412
1	125.161	320.87	0.00108743	0.951542	0.206239	0.96145
1	125.173	401.347	0.00119786	1.0269	0.19859	0.970891
1	125.232	352.639	0.0010385	0.983919	0.201478	0.97066
1	125.367	406.847	0.00131926	1.06368	0.201792	1.06815
1	125.435	339.648	0.000854925	0.976718	0.201836	0.982929
1	125.469	359.204	0.00162623	1.0028	0.206983	1.00866
1	125.732	348.3	0.00128718	0.984304	0.207278	0.98152
1	125.752	388.685	0.00136027	1.03391	0.207649	1.0191
1	125.878	363.41	0.00151653	1.00264	0.210449	0.996917
1	125.995	380.728	0.00139697	1.00669	0.20283	0.960509
1	126.207	348.811	0.00115322	0.986165	0.202391	0.987019
1	126.283	362.35	0.00141678	0.997392	0.208278	0.984105
1	126.296	328.042	0.000884349	0.962893	0.204187	0.978675
1	126.367	364.798	0.00135888	1.00132	0.20568	0.988527
1	126.464	350.082	0.001322	0.985191	0.201768	0.977006
1	126.628	362.994	0.00185484	1.01687	0.217029	1.04048
1	126.653	367.892	0.00122297	1.00104	0.203828	0.981042
1	126.864	388.946	0.000944282	1.01599	0.202564	0.966492
1	126.885	365.459	0.00139192	1.00813	0.210336	0.998414
1	126.911	332.496	0.00108906	0.976721	0.204179	1.00146
1	127.072	333.502	0.00152502	0.983378	0.206129	1.02592
1	127.151	326.286	0.00150901	0.967853	0.206312	0.997336
1	127.356	321.285	0.00148618	0.957016	0.205129	0.982464
1	127.562	304.114	0.000670597	0.950495	0.207326	1.01555
1	127.658	419.85	0.00130015	1.04081	0.203299	0.961037
1	127.909	384.775	0.00116876	1.01673	0.204953	0.979924
1	127.928	390.453	0.00138535	1.02522	0.207077	0.990866
1	128.04	365.793	0.00155518	1.01066	0.20916	1.01396
1	128.202	363.708	0.0014728	1.01232	0.206266	1.02626
1	128.789	374.624	0.000974859	1.00334	0.202256	0.966412
1	128.992	373.494	0.000954672	1.01112	0.209406	0.992519
1	129.236	403.498	0.00111991	1.02688	0.20086	0.964086
1	129.438	316.144	0.00147262	0.955682	0.207219	0.995071
1	129.477	364.427	0.00168097	1.01133	0.207407	1.02083
1	129.641	320.655	0.00126692	0.964519	0.207798	1.00601
1	129.834	356.896	0.00148693	1.00697	0.212577	1.02499
1	130.02	343.991	0.00113005	0.987141	0.211963	1.00441
1	130.195	399.248	0.0014014	1.03059	0.201477	0.97569
1	130.442	399.611	0.00141643	1.03564	0.202531	0.99934
1	130.916	347.371	0.000854036	0.983933	0.202942	0.985153
1	130.946	345.709	0.00150257	1.00292	0.208736	1.05042
1	130.952	343.157	0.00159482	0.987265	0.209012	1.00924
1	131.112	374.166	0.00162444	1.00932	0.206318	0.987285
1	131.374	391.214	0.00106864	1.02116	0.204772	0.978493
1	131.447	383.438	0.00143845	1.01878	0.208413	0.989839
1	131.491	387.425	0.00145063	1.02005	0.207325	0.982088
1	131.494	335.341	0.00141551	0.971473	0.206785	0.983416
1	131.56	350.205	0.00121439	0.989094	0.20953	0.991235
1	131.847	323.156	0.00144138	0.947394	0.201505	0.942384
1	132.386	370.507	0.00174094	1.01949	0.205034	1.02923
1	132.397	347.206	0.000864508	0.98897	0.205807	0.998245
1	132.409	384.848	0.00141719	1.02958	0.201209	1.02162
1	132.656	348.519	0.00102089	0.985221	0.202918	0.985999
1	132.664	371.646	0.00144433	1.01122	0.203537	0.999305
1	133.328	347.212	0.00103266	0.988926	0.203083	1.00189
1	133.56	378.921	0.0018277	1.01298	0.208562	0.981902
1	133.831	388.51	0.0011812	1.0242	0.202784	0.99498
1	133.924	356.29	0.00104629	1.00387	0.203961	1.02323
1	134.043	368.587	0.00132931	1.01429	0.201987	1.00891
1	134.058	330.393	0.00102713	0.97239	0.206205	0.998517
1	134.071	359.128	0.00161311	0.996845	0.205492	0.994491
1	134.166	328.469	0.000861412	0.966945	0.202682	0.990277
1	134.252	359.516	0.000708867	1.00114	0.203325	1.00665
1	134.568	375.561	0.00139721	1.02014	0.205074	1.02043
1	134.579	352.557	0.00163358	0.996476	0.206089	1.01108
1	134.713	325.248	0.00136625	0.972288	0.205792	1.01665
1	134.943	365.387	0.00124933	1.0009	0.205927	0.986626
1	135.422	387.281	0.0013259	1.01606	0.202623	0.972323
1	135.599	364.634	0.00164001	1.01352	0.208658	1.02519
1	136.005	379.964	0.00108526	1.00162	0.207284	0.9448
1	136.059	374.803	0.00154531	1.02272	0.21218	1.02765
1	136.17	392.988	0.00136817	1.02363	0.202376	0.980677
1	136.842	343.784	0.00156708	0.99984	0.210712	1.04215
1	136.884	361.21	0.00177472	0.994105	0.217335	0.979491
1	136.919	330.222	0.00139072	0.976189	0.207343	1.01308
1	136.956	313.867	0.000946124	0.958299	0.207877	1.00636
1	136.969	348.088	0.00162908	0.984852	0.208125	0.984297
1	137.001	352.779	0.00143118	0.988101	0.208922	0.979533
1	137.115	324.296	0.00155109	0.967665	0.203675	1.00557
1	137.167	350.442	0.00158608	1.00142	0.208206	1.0308
1	137.173	325.839	0.00154168	0.976688	0.209702	1.0308
1	137.343	321.859	0.00144011	0.957637	0.202059	0.979675
1	137.684	356.883	0.000915918	1.00609	0.205864	1.02667
1	137.787	334.987	0.00141581	0.967205	0.204149	0.971941
1	137.963	363.757	0.00149373	1.00216	0.206339	0.996932
1	137.993	335.862	0.0015101	0.976329	0.213247	0.993289
1	138.104	334.059	0.00122117	0.983085	0.216196	1.02169
1	138.241	373.816	0.00108653	1.00704	0.202582	0.979884
1	138.289	345.253	0.00137071	0.975479	0.202724	0.964221
1	138.498	347.07	0.00160315	0.987579	0.20426	0.996174
1	138.596	386.967	0.00163869	1.04012	0.210925	1.04541
1	138.675	351.993	0.00107092	0.982702	0.205024	0.964067
1	138.687	358.337	0.00133647	0.992421	0.203271	0.980143
1	138.79	338.652	0.00101099	0.980802	0.209566	1.00231
1	138.845	320.114	0.00147992	0.973188	0.206282	1.03557
1	138.927	364.112	0.00134114	1.00254	0.203703	0.99447
1	139.001	334.971	0.00122422	0.977496	0.203073	1.00271
1	140.289	380.793	0.00159641	1.02733	0.207341	1.02235
1	140.351	335.307	0.000890791	0.969285	0.204953	0.974917
1	140.673	349.492	0.0010609	0.98771	0.204134	0.988601
1	141.561	362.355	0.00169666	0.997566	0.207318	0.984782
1	141.634	346.967	0.00097587	0.988134	0.203589	1.00058
1	141.815	363.17	0.0015605	1.00368	0.208285	0.999208
1	141.929	351.588	0.00106563	0.988438	0.202421	0.984374
1	141.977	385.352	0.00132655	1.02053	0.202247	0.984714
1	142.203	367.007	0.00114026	0.997527	0.202479	0.967953
1	142.229	374.597	0.0015617	1.00357	0.211948	0.967117
1	142.288	313.274	0.00146804	0.964318	0.208462	1.02945
1	142.494	389.331	0.00150319	1.01726	0.204275	0.970271
1	142.516	320.205	0.00112812	0.955839	0.204139	0.976442
1	142.683	367.839	0.00150287	1.0112	0.208799	1.01215
1	142.698	389.643	0.00107399	1.02334	0.202537	0.987419
1	142.756	346.143	0.00171564	0.990201	0.208169	1.00608
1	142.905	373.751	0.00196649	1.01458	0.211624	1.00304
1	143.137	337.693	0.000910211	0.987324	0.205747	1.02336
1	143.203	355.6	0.00148275	0.993616	0.205754	0.99044
1	143.291	368.78	0.00145861	1.00713	0.203275	0.993792
1	143.406	330.743	0.00108918	0.98151	0.205032	1.02872
1	143.482	359.346	0.00112238	0.991474	0.204555	0.971827
1	143.645	363.42	0.00131885	1.00305	0.203547	0.998101
1	143.739	395.643	0.0017318	1.03285	0.203845	1.00102
1	143.893	333.799	0.00182419	0.967866	0.202041	0.974126
1	143.916	394.626	0.0013784	1.03669	0.203457	1.01601
1	143.935	370.823	0.00158556	1.0362	0.221179	1.08039
1	143.996	344.503	0.00143896	0.972809	0.208554	0.956741
1	144.132	354.312	0.00171622	1.00006	0.205583	1.01576
1	144.219	366.669	0.00129481	1.01462	0.208935	1.01939
1	144.409	316.853	0.00129189	0.966193	0.210569	1.01958
1	144.573	332.865	0.00120058	0.970986	0.19992	0.991701
1	144.635	356.547	0.00157478	1.00183	0.213106	1.01303
1	144.678	348.803	0.0014227	0.993268	0.20486	1.00962
1	144.901	376.847	0.00129203	1.01223	0.207191	0.986631
1	144.924	349.866	0.000910903	0.983539	0.20963	0.974808
1	145.138	362.713	0.00100502	1.00464	0.200909	1.00297
1	145.438	351.711	0.00127599	0.990799	0.206641	0.993568
1	145.498	363.8	0.00100037	0.997571	0.20274	0.978655
1	145.551	362.665	0.00168747	1.00561	0.207578	1.00831
1	145.661	329.707	0.00125383	0.959931	0.201539	0.963495
1	145.671	333.863	0.00119195	0.959625	0.20178	0.949199
1	145.694	325.868	0.00165335	0.979465	0.214278	1.0366
1	145.725	346.142	0.0015414	0.995843	0.206275	1.02613
1	145.747	351.919	0.0014176	0.98891	0.203835	0.988561
1	145.87	344.176	0.0011493	0.984899	0.205352	0.998408
1	146.31	337.512	0.00150618	0.978816	0.210287	0.998108
1	146.458	387.764	0.00117354	1.0356	0.204111	1.02463
1	146.5	379.564	0.00143359	1.01402	0.206404	0.988618
1	146.512	361.681	0.00170757	0.993774	0.208659	0.973132
1	146.573	357.199	0.00107214	1.01198	0.204214	1.04333
1	146.685	403.092	0.00167864	1.03804	0.207887	0.998363
1	146.885	384.44	0.00128772	1.01554	0.205237	0.976965
1	146.915	355.759	0.00172048	1.00096	0.213267	1.01401
1	146.943	361.873	0.00126035	1.00122	0.206941	0.997618
1	146.974	354.492	0.00120477	0.994774	0.199194	1.0002
1	146.999	351.916	0.00157246	1.00646	0.20784	1.04077
1	147.058	345.792	0.00154537	0.985865	0.207527	0.995674
1	147.091	331.376	0.00126835	0.965401	0.206726	0.97741
1	147.138	338.462	0.00143716	0.977407	0.207015	0.993718
1	147.322	340.432	0.00100948	0.987111	0.204355	1.01608
1	147.58	329.202	0.00135785	0.967948	0.211005	0.990242
1	148.096	352.422	0.0016242	0.98935	0.207529	0.988792
1	148.138	358.897	0.00142881	0.986097	0.206963	0.963049
1	148.446	331.465	0.0014672	0.98057	0.20681	1.02104
1	148.59	327.626	0.00167439	0.983532	0.209333	1.04806
1	148.786	394.545	0.00177623	1.03658	0.207795	1.0159
1	149.36	362.189	0.00118121	1.01241	0.214721	1.02767
1	149.495	315.589	0.000991638	0.947593	0.204144	0.963402
1	149.696	374.207	0.00154188	0.998277	0.202054	0.952856
1	150.109	345.107	0.00128643	0.995461	0.208323	1.02745
1	150.356	341.316	0.00142285	0.975579	0.20558	0.974799
1	150.757	366.038	0.00150841	1.01552	0.206145	1.02899
1	150.894	341.84	0.00166483	0.984655	0.205005	1.00708
1	151.167	349.139	0.001551	0.979268	0.207858	0.964343
1	151.269	312.837	0.00111212	0.960153	0.200691	1.01914
1	151.437	347.714	0.00115087	0.985233	0.201015	0.987303
1	151.966	357.09	0.00149347	1.00112	0.207913	1.0135
1	152.352	350.624	0.00107038	0.996987	0.207128	1.01723
1	152.5	372.686	0.00139775	1.01099	0.202027	0.998558
1	152.541	324.656	0.00139272	0.971562	0.207407	1.01534
1	152.713	335.509	0.0012914	0.987399	0.205413	1.0312
1	152.74	397.528	0.00128478	1.06526	0.203073	1.09172
1	152.91	378.701	0.00151465	1.02335	0.204418	1.01853
1	152.935	359.532	0.00125958	0.999446	0.206578	0.999359
1	153.032	345.76	0.00092354	0.979744	0.203955	0.978213
1	153.131	347.889	0.00144515	0.985406	0.204455	0.988105
1	153.273	377.202	0.00144178	1.02616	0.201356	1.03106
1	153.573	350.942	0.00110992	1.00883	0.204713	1.05267
1	153.603	364.706	0.0013101	1.00703	0.204407	1.00507
1	153.612	365.393	0.00129208	1.00394	0.205627	0.997305
1	153.873	376.783	0.00155801	1.01913	0.204628	1.01166
1	154.033	373.93	0.00120227	1.02942	0.207083	1.05165
1	154.201	347.576	0.000939757	0.986638	0.206242	0.99203
1	154.228	346.225	0.000988593	0.988481	0.204577	1.00422
1	154.342	349.645	0.00147458	1.00405	0.208964	1.03799
1	154.351	359.203	0.000895398	0.997847	0.203943	0.992075
1	154.43	331.122	0.00112425	0.958913	0.20156	0.952705
1	154.456	344.133	0.00160381	0.981907	0.205822	0.987566
1	154.471	344.247	0.00131552	0.975982	0.202263	0.967714
1	154.72	306	0.00133256	0.969225	0.204903	1.07184
1	154.724	310.1	0.0011631	0.936943	0.200915	0.951186
1	154.761	324.926	0.00138131	0.957626	0.204704	0.968325
1	155.427	313.791	0.000865983	0.975698	0.220512	1.06116
1	155.459	361.613	0.00126055	1.00661	0.202139	1.01458
1	155.49	352.062	0.00142124	0.985261	0.202038	0.978451
1	156.119	358.178	0.00151821	0.998812	0.210202	1.00018
1	156.124	348.88	0.00106787	0.984468	0.205459	0.98194
1	156.306	364.81	0.00136865	1.01363	0.207374	1.02909
1	156.51	326.479	0.00122592	0.956494	0.204716	0.962391
1	156.631	374.543	0.00153164	1.01713	0.205835	1.00757
1	156.812	329.255	0.00182609	0.98161	0.205322	1.03201
1	156.946	324.998	0.00161298	0.961279	0.207212	0.981293
1	157.361	361.529	0.00102835	1.005	0.202676	1.00941
1	157.539	334.363	0.00115635	0.968889	0.205423	0.975116
1	157.606	318.762	0.00203755	0.97761	0.209416	1.0473
1	157.97	333.699	0.00190366	0.966883	0.212123	0.973775
1	158.119	336.536	0.000763856	0.96888	0.204659	0.972951
1	158.149	329.384	0.00168262	0.991454	0.209515	1.06365
1	158.305	397.698	0.00162075	1.02841	0.205485	0.980509
1	158.348	374.315	0.00144999	1.00637	0.203334	0.97926
1	158.387	344.508	0.00131654	0.986124	0.199651	1.00124
1	158.422	323.228	0.00154472	0.966514	0.206543	1.00157
1	158.523	338.521	0.00141415	0.98126	0.204848	1.00434
1	158.646	347.099	0.00156305	0.99995	0.208117	1.03391
1	158.839	381.17	0.00152725	1.00667	0.202111	0.960085
1	158.895	347.018	0.00102646	0.992895	0.203128	1.01472
1	159.496	378.935	0.00133423	1.00931	0.205216	0.972391
1	159.648	366.325	0.00175221	1.01357	0.209014	1.02284
1	159.658	373.505	0.00227601	1.01177	0.207455	1.00033
1	159.694	394.577	0.00177998	1.04456	0.210032	1.03827
1	159.772	305.996	0.00132422	0.949388	0.202016	1.00406
1	159.854	357.717	0.00135268	0.996763	0.215757	0.994548
1	160.266	343.893	0.00157925	0.998554	0.210433	1.04211
1	160.428	306.616	0.000811586	0.963672	0.211681	1.04841
1	160.867	350.611	0.00111901	0.982982	0.204332	0.974317
1	160.903	360.534	0.00146648	1.01044	0.212363	1.02901
1	161.327	355.627	0.00168497	0.997302	0.214869	0.999918
1	161.431	385.513	0.00182185	1.03297	0.208582	1.02874
1	161.707	380.404	0.00143518	1.01604	0.20441	0.990646
1	161.768	359.535	0.00139603	1.00353	0.205097	1.01003
1	161.898	322.602	0.0017059	0.986379	0.214384	1.07137
1	161.933	376.637	0.000874943	1.00858	0.201587	0.976213
1	162.019	402.65	0.00224092	1.07827	0.212038	1.11021
1	162.361	385.937	0.00177112	1.02304	0.207577	0.994012
1	162.446	352.42	0.00159636	0.996009	0.206779	1.00742
1	162.603	374.37	0.00166782	1.0087	0.206158	0.983018
1	162.711	377.788	0.00137553	1.01396	0.205223	0.990028
1	162.714	326.009	0.001891	0.96564	0.206205	0.995112
1	162.72	328.791	0.000732192	0.967644	0.20219	0.991954
1	162.775	344.182	0.00113542	0.983364	0.202318	0.993497
1	162.833	400.086	0.00146889	1.04883	0.205729	1.03693
1	162.878	344.07	0.00157002	0.980512	0.209107	0.982412
1	163.001	344.93	0.00157187	0.982262	0.210885	0.986027
1	163.343	380.314	0.00143092	1.0292	0.208412	1.03284
1	163.696	349.607	0.00126886	0.987691	0.206035	0.990147
1	163.828	354.143	0.0011994	1.02437	0.212436	1.08741
1	164.306	404.076	0.00112674	1.04623	0.2056	1.0185
1	164.409	351.964	0.00132874	0.991752	0.206325	0.995654
1	164.415	336.524	0.00172267	0.983474	0.213063	1.01189
1	164.507	351.598	0.00170766	0.996345	0.203553	1.01283
1	164.596	350.386	0.00175439	0.998849	0.209065	1.02003
1	164.619	376.804	0.00131414	1.00422	0.201588	0.96542
1	164.664	331.873	0.000918385	0.970152	0.202173	0.988417
1	164.796	335.241	0.00134989	0.968384	0.202227	0.973949
1	164.845	333.866	0.000843189	0.971467	0.201729	0.987015
1	164.942	350.798	0.000925472	0.979755	0.200585	0.964384
1	165.116	342.403	0.00168652	0.982509	0.211974	0.994181
1	165.428	360.285	0.00116179	0.99095	0.20278	0.969655
1	165.713	369.7	0.00107912	1.0108	0.206278	1.00629
1	165.972	378.57	0.00142113	1.02601	0.200775	1.0266
1	166.152	376.06	0.00167002	1.00782	0.203733	0.979235
1	167.012	385.39	0.00184898	1.03324	0.207363	1.02997
1	167.203	336.907	0.0015694	0.982032	0.205987	1.01135
1	167.67	314.471	0.000955694	0.958603	0.20076	1.0002
1	167.759	355.09	0.00125834	0.989458	0.201233	0.97978
1	168.102	317.727	0.00107133	0.952931	0.206923	0.978318
1	168.21	343.223	0.00143635	0.98156	0.204885	0.988684
1	168.218	318.056	0.00162017	0.950972	0.208129	0.971399
1	168.335	344.282	0.00146091	0.985354	0.203888	1.00125
1	168.346	341.137	0.00142659	0.989393	0.208259	1.01976
1	168.364	335.726	0.00107736	0.983093	0.201236	1.01817
1	168.835	305.994	0.00102619	0.9461	0.202922	0.99586
1	168.868	388.76	0.00134608	1.0242	0.201881	0.993193
1	169.284	360.34	0.00138239	0.994862	0.208673	0.980621
1	169.362	373.914	0.00147095	1.00596	0.203935	0.978748
1	169.446	353.3	0.0012905	0.991006	0.204598	0.990478
1	169.55	368.56	0.00173381	1.01517	0.205462	1.02248
1	169.594	372.843	0.00187205	1.01366	0.211239	0.999542
1	169.722	313.242	0.00116692	0.95636	0.205191	0.999828
1	169.895	317.117	0.0016058	0.963251	0.212912	1.01384
1	170.159	369.811	0.00198667	1.02061	0.207538	1.03314
1	170.192	364.33	0.00161755	1.01988	0.221763	1.04608
1	170.218	334.293	0.000901621	0.973499	0.204572	0.989645
1	170.274	354.106	0.00159149	0.985677	0.204811	0.969614
1	170.526	330.31	0.00134394	0.97531	0.2025	1.00317
1	170.562	308.429	0.00144957	0.95083	0.205177	1.00304
1	170.771	346.524	0.00164337	1.00154	0.210016	1.04175
1	170.787	317.672	0.00162108	0.960164	0.207418	1.00254
1	170.81	361.971	0.00139081	1.00277	0.204553	1.00188
1	171.045	343.366	0.00145185	0.978304	0.201729	0.979682
1	171.182	313.99	0.00107722	0.949879	0.206563	0.979213
1	171.219	367.044	0.00148556	0.997865	0.205556	0.971085
1	171.385	375.186	0.00104466	1.01085	0.19957	0.990452
1	171.473	367.661	0.00155138	1.00235	0.206519	0.98446
1	171.817	391.106	0.00151452	1.03054	0.206128	1.00375
1	171.983	383.517	0.0015757	1.01925	0.207423	0.988492
1	172.075	355.054	0.0010873	1.00605	0.20498	1.03208
1	172.122	378.146	0.00172991	1.00549	0.207319	0.964454
1	172.676	366.184	0.00085445	1.00204	0.203939	0.984362
1	172.823	393.511	0.0010733	1.02736	0.204364	0.99
1	172.876	367.889	0.00134652	1.00522	0.202497	0.990953
1	172.988	323.643	0.00123166	0.960311	0.205781	0.981361
1	173.239	399.575	0.00138449	1.03088	0.203494	0.984457
1	173.277	365.765	0.00127183	1.02576	0.208685	1.05829
1	173.287	379.105	0.00158104	1.01317	0.207229	0.987809
1	173.307	370.239	0.00113808	0.99688	0.201602	0.96104
1	173.435	361.611	0.00140529	1.00804	0.209707	1.02005
1	173.458	365.051	0.000901836	1.00995	0.205263	1.01387
1	173.629	410.641	0.00113372	1.05008	0.20402	1.013
1	173.838	338.14	0.000915268	0.983181	0.215051	1.0097
1	174.102	371.32	0.0015321	1.0158	0.204203	1.01372
1	174.375	355.879	0.00157441	1.00969	0.212145	1.04133
1	174.669	368.744	0.00140283	1.00985	0.204968	1.00515
1	174.71	353.661	0.00160038	0.991793	0.206406	0.990354
1	174.756	352.022	0.00158071	0.992195	0.205599	0.994659
1	174.771	332.569	0.00120086	0.969013	0.200623	0.980685
1	174.956	402.151	0.00126543	1.04692	0.204081	1.02908
1	175.768	409.624	0.00150123	1.04518	0.203486	1.00032
1	176.056	366.487	0.00131141	1.01805	0.205715	1.03644
1	176.065	378.687	0.000950867	1.02405	0.199688	1.0229
1	176.223	343.131	0.0014321	0.977698	0.201082	0.978677
1	176.302	375.505	0.00119078	1.01354	0.201314	0.995802
1	176.328	349.143	0.00123004	0.991074	0.200209	1.00278
1	176.559	391.83	0.00133693	1.03202	0.205695	1.00751
1	176.607	366.049	0.00168398	1.01125	0.207999	1.01912
1	176.751	321.065	0.00184301	0.956691	0.209385	0.980251
1	176.761	369.568	0.001518	1.01297	0.20269	1.01566
1	176.81	376.562	0.0013459	1.01137	0.203508	0.98825
1	176.87	352.89	0.00121338	0.986915	0.202565	0.97816
1	177.151	401.888	0.00113255	1.02546	0.200088	0.963191
1	177.46	401.012	0.00166975	1.04141	0.208765	1.0107
1	177.488	400.523	0.0015512	1.02826	0.20728	0.973688
1	177.582	350.902	0.00163057	0.995958	0.207605	1.01048
1	178.1	381.073	0.00118146	1.01813	0.201297	0.992061
1	178.184	360.371	0.000930472	0.998041	0.199853	0.991846
1	178.394	326.507	0.00148438	0.968702	0.202166	1.00029
1	178.44	336.666	0.00096393	0.972031	0.202396	0.978692
1	178.483	343.973	0.00145756	0.976078	0.210565	0.968199
1	178.622	363.161	0.00105237	0.993767	0.20136	0.971202
1	178.658	352.109	0.0018315	1.01783	0.21668	1.07755
1	178.847	352.575	0.00156167	0.994887	0.207001	1.00265
1	179.055	370.412	0.00092791	1.0041	0.199385	0.98202
1	179.157	379.783	0.00126605	1.01561	0.200424	0.991087
1	179.163	357.517	0.00148836	0.990936	0.199321	0.980321
1	179.232	356.607	0.00103236	0.998886	0.203253	1.00394
1	179.259	357.681	0.00119063	0.995055	0.208846	0.989419
1	179.363	370.396	0.00102411	0.999665	0.203413	0.968482
1	179.379	350.121	0.00115529	0.984139	0.203931	0.97642
1	179.464	377.059	0.00164162	1.03939	0.205592	1.07088
1	179.531	336.356	0.00114873	0.981354	0.212016	1.00763
1	180.106	331.48	0.000656743	0.982543	0.203259	1.03039
1	180.32	349.532	0.00134669	1.00201	0.203373	1.0361
1	180.631	380.413	0.00136856	1.01607	0.20351	0.991419
1	180.657	382.518	0.000845073	1.02477	0.201437	1.00897
1	180.906	357.961	0.0016923	1.00969	0.208397	1.03515
1	180.949	368.406	0.00125714	1.00885	0.202653	1.00206
1	181.076	383.495	0.00152527	1.02492	0.207893	1.00606
1	181.589	355.317	0.00167511	0.991821	0.210996	0.986962
1	181.735	374.569	0.00185031	1.01857	0.208005	1.01377
1	181.753	360.049	0.00143792	1.00222	0.204989	1.00236
1	181.763	333.516	0.00156071	0.966242	0.213946	0.968873
1	181.779	362.06	0.00153248	0.990003	0.205661	0.960514
1	181.818	377.64	0.00142837	1.01549	0.201925	0.994345
1	181.838	363.695	0.00142013	1.00892	0.206934	1.0164
1	181.968	342.584	0.00137323	0.979618	0.203068	0.986365
1	182.032	361.375	0.00121167	1.0027	0.202461	1.00309
1	182.087	349.232	0.00137778	0.989623	0.204656	0.997109
1	182.18	306.039	0.00154558	0.952179	0.203322	1.01652
1	182.221	364.324	0.00116726	1.001	0.204204	0.988557
1	182.43	341.884	0.00162243	0.98475	0.218634	1.00052
1	182.634	360.529	0.00084404	0.989862	0.203867	0.963515
1	183.196	382.071	0.00130237	1.01632	0.203597	0.987194
1	183.425	374.79	0.00174279	1.01562	0.20872	1.00465
1	183.562	393.572	0.00184248	1.01486	0.205207	0.952353
1	183.565	360.098	0.00113682	0.997963	0.202196	0.989704
1	183.876	362.55	0.00143343	1.01209	0.20282	1.02946
1	183.912	380.261	0.00115072	1.01326	0.202729	0.980851
1	184.103	335.634	0.00113521	0.981467	0.202879	1.01354
1	184.148	366.02	0.00116942	1.00191	0.203431	0.98864
1	184.367	362.894	0.00171839	1.00434	0.208954	1.00139
1	184.404	354.655	0.0013961	0.993951	0.205822	0.998936
1	184.969	358.471	0.000898534	1.00528	0.202898	1.02052
1	185.205	348.796	0.00134452	0.984841	0.204346	0.984313
1	185.263	342.277	0.00147214	0.985417	0.203874	1.00393
1	185.266	367.98	0.0014588	1.00872	0.205638	1.00448
1	185.538	403.891	0.00155511	1.04869	0.212436	1.02431
1	185.667	410.298	0.00140307	1.04337	0.206162	0.994136
1	185.696	392.359	0.00192319	1.04957	0.20695	1.06233
1	185.818	359.864	0.000919186	1.00013	0.205097	0.999819
1	185.852	392.248	0.00142409	1.02082	0.206304	0.973074
1	185.864	329.87	0.00214164	0.978488	0.21297	1.02081
1	186.085	365.422	0.00137179	1.00922	0.205557	1.01057
1	186.132	371.401	0.00153201	1.01286	0.208385	1.00548
1	186.139	362.004	0.00155807	0.99364	0.204464	0.973198
1	186.224	345.412	0.0011891	0.99672	0.209697	1.03291
1	186.486	395.189	0.00152591	1.02704	0.205385	0.983748
1	186.648	363.658	0.00118624	1.00559	0.208143	1.00438
1	186.902	381.726	0.00118495	1.02002	0.206637	0.998044
1	186.935	356.281	0.00153431	0.991615	0.206849	0.983403
1	187.067	335.383	0.00164539	0.982195	0.206717	1.01468
1	187.702	404.938	0.0016965	1.03495	0.213379	0.983485
1	187.837	344.249	0.00111301	0.984053	0.201895	0.994083
1	187.88	359.25	0.00143747	0.991488	0.204852	0.974781
1	188.091	354.899	0.00144227	0.996529	0.201462	1.00106
1	188.145	368.604	0.00156442	0.99979	0.207115	0.972441
1	188.256	380.612	0.00163262	1.01193	0.204503	0.977489
1	188.305	411.173	0.00155199	1.0424	0.20769	0.988206
1	188.364	332.819	0.000855697	0.970062	0.202982	0.984773
1	188.633	377.128	0.00134396	1.01831	0.197455	1.0083
1	188.871	318.819	0.00125363	0.956082	0.200766	0.987234
1	188.893	394.863	0.00157469	1.03359	0.203185	1.00649
1	188.922	379.199	0.00175789	1.02485	0.208095	1.02141
1	188.977	325.015	0.0022636	0.964799	0.200921	0.988926
1	189.151	365.611	0.00166133	1.01616	0.209404	1.0318
1	189.336	388.32	0.00150444	1.02281	0.207873	0.992402
1	189.537	406.186	0.00176504	1.04726	0.208486	1.01395
1	189.719	364.527	0.00126138	0.99222	0.201003	0.960079
1	190.008	330.136	0.00127055	0.98026	0.20028	1.0284
1	190.26	334.758	0.000817518	0.978886	0.197924	1.00968
1	190.269	388.599	0.00157934	1.01576	0.203009	0.970276
1	190.336	399.362	0.00144973	1.04487	0.205836	1.02348
1	190.838	390.44	0.00140891	1.02303	0.206747	0.983681
1	190.887	385.253	0.00195857	1.04159	0.208341	1.05352
1	190.951	345.861	0.0011728	0.979654	0.202637	0.96898
1	191.622	408.8	0.00155408	1.04235	0.202165	0.99251
1	192.28	337.231	0.00109247	0.990798	0.204191	1.0349
1	192.45	344.509	0.000998633	0.987841	0.202732	1.0031
1	192.468	333.106	0.00109447	0.978144	0.201941	1.01064
1	192.794	392.673	0.0016354	1.043	0.211038	1.03758
1	192.851	364.873	0.00141722	1.00702	0.202686	1.00358
1	193.043	359.056	0.00159633	1.00941	0.215057	1.02998
1	193.087	378.431	0.00123527	1.02206	0.206749	1.01164
1	193.173	384.958	0.00140903	1.03197	0.210031	1.02406
1	193.239	347.951	0.00109064	0.992883	0.208756	1.01113
1	193.286	360.83	0.00128416	0.99315	0.203485	0.974373
1	193.322	363.906	0.00139936	1.00111	0.204592	0.992589
1	193.362	343.291	0.00136645	1.00357	0.207109	1.06124
1	193.596	369.572	0.00164233	1.00206	0.208565	0.976693
1	193.632	398.427	0.00175868	1.03685	0.208082	1.00339
1	193.668	391.454	0.00131607	1.01901	0.202898	0.970376
1	193.694	373.9	0.00103364	1.01381	0.204499	1.00185
1	193.699	353.591	0.00155321	0.984158	0.204757	0.967514
1	193.714	339.177	0.00203394	0.990622	0.21053	1.02762
1	193.851	386.356	0.00124927	1.01192	0.204615	0.960756
1	194.085	366.576	0.00147193	1.011	0.209323	1.01078
1	194.303	390.853	0.00138354	1.03768	0.204618	1.03249
1	194.497	408.835	0.00127337	1.05344	0.200669	1.02707
1	194.907	370.531	0.00132224	1.01568	0.201023	1.01453
1	195.312	410.437	0.00122354	1.03351	0.204353	0.963758
1	195.346	331.847	0.0010845	0.978474	0.207885	1.01517
1	195.367	365.008	0.00134788	0.997555	0.201687	0.977088
1	195.562	308.628	0.00118754	0.95959	0.208333	1.02961
1	195.676	349.549	0.0012538	0.990642	0.203637	0.998965
1	195.958	396.784	0.0015111	1.03636	0.214415	1.00514
1	196.039	388.976	0.00158289	1.03593	0.212205	1.02522
1	196.347	336.739	0.00132323	0.982527	0.202343	1.01638
1	196.533	352.838	0.0014452	0.982056	0.204335	0.961503
1	196.539	394.322	0.0013544	1.02562	0.203656	0.982238
1	196.737	350.803	0.0014246	0.99121	0.20154	0.99914
1	196.818	380.684	0.00114454	1.01576	0.206994	0.989168
1	196.917	408.658	0.00105468	1.03502	0.199714	0.977089
1	197.051	336.866	0.00107781	0.962512	0.202824	0.951142
1	197.123	304.559	0.00113292	0.953999	0.206855	1.02781
1	197.245	368.269	0.001525	1.0128	0.206007	1.00942
1	197.293	340.073	0.00149299	0.974165	0.205871	0.974505
1	197.46	392.299	0.00147659	1.0325	0.205638	1.00839
1	197.526	314.896	0.00136629	0.976339	0.213338	1.061
1	197.619	386.121	0.00106702	1.02385	0.205184	1.00021
1	197.809	373.8	0.00127504	1.01214	0.20088	0.991945
1	197.899	357.927	0.00166814	0.995187	0.208169	0.988732
1	198.02	364.042	0.00117945	1.01126	0.20765	1.02303
1	198.415	363.765	0.00160007	1.00122	0.209148	0.990683
1	198.661	353.593	0.00142046	1.01132	0.211744	1.05389
1	198.874	370.948	0.00169227	1.00871	0.204975	0.994783
1	198.913	319.443	0.000906606	0.966279	0.202452	1.0164
1	199.158	312.89	0.00116459	0.949694	0.205526	0.983378
1	199.449	351.738	0.00102859	0.974677	0.200831	0.942866
1	199.583	362.509	0.00156008	1.00739	0.209187	1.01389
1	199.705	380.398	0.0010329	1.01131	0.200048	0.974352
1	199.928	325.785	0.00137108	0.971235	0.201612	1.01161
1	200.303	376.692	0.00120011	1.01341	0.203935	0.992053
1	200.364	360.652	0.00075177	0.998481	0.200987	0.991212
1	200.469	337.684	0.00130542	0.978965	0.202931	0.99987
1	200.874	378.514	0.00144187	1.0241	0.201389	1.01572
1	201.088	358.595	0.00137305	0.984075	0.208819	0.951321
1	201.298	372.088	0.00153443	1.00948	0.210438	0.993439
1	201.45	362.562	0.000889833	0.996099	0.202419	0.976285
1	201.622	395.172	0.00135308	1.04044	0.201731	1.02724
1	201.937	351.035	0.00123091	0.99804	0.208101	1.02102
1	202.088	389.688	0.00173995	1.02395	0.21236	0.986912
1	202.285	401.98	0.0015757	1.05689	0.215409	1.05692
1	202.556	414.973	0.00124817	1.04875	0.205957	0.997543
1	202.641	350.284	0.00108954	0.975103	0.203177	0.94375
1	202.727	334.851	0.000896018	0.977276	0.203449	0.998638
1	203.265	320.497	0.00133909	0.961838	0.202458	0.999418
1	203.532	376.781	0.000876339	1.01967	0.193428	1.01529
1	203.684	342.798	0.0014776	0.975971	0.20076	0.974234
1	203.711	373.104	0.00158724	0.996015	0.199532	0.952675
1	203.901	354.838	0.00161962	1.00334	0.207339	1.0255
1	203.952	342.751	0.00151412	0.972374	0.20125	0.961381
1	203.969	317.012	0.001167	0.959184	0.199522	0.997121
1	204.189	379.412	0.00112704	1.02043	0.200555	1.0049
1	204.22	353.199	0.00090338	0.984263	0.205001	0.966736
1	204.288	320.421	0.00115096	0.962188	0.204161	0.999357
1	204.29	362.312	0.00134202	0.998005	0.20567	0.985945
1	204.55	357.97	0.00121707	0.990644	0.202798	0.976249
1	204.652	365.671	0.00120177	1.00914	0.203244	1.00897
1	205.063	390.292	0.00113515	1.03532	0.201284	1.02008
1	205.228	395.497	0.00170048	1.0535	0.210661	1.06261
1	205.322	326.036	0.000838959	0.962768	0.202806	0.982383
1	205.428	370.827	0.00141702	1.01249	0.207239	1.00587
1	205.54	353.92	0.000959669	1.00193	0.200895	1.01861
1	206.095	384.096	0.00134934	1.01103	0.203749	0.965626
1	206.354	368.611	0.000890832	1.00527	0.202305	0.986934
1	206.583	368.676	0.00148755	1.01134	0.206145	1.01041
1	207.072	354.39	0.0010816	0.987223	0.200547	0.97525
1	207.131	377.9	0.0013015	1.02223	0.21278	1.01596
1	207.279	354.892	0.000910623	0.991587	0.203545	0.987665
1	207.407	377.829	0.00109736	1.01062	0.201188	0.979817
1	207.491	371.512	0.00141243	1.03493	0.204432	1.07004
1	207.741	399.149	0.0012881	1.02356	0.203618	0.963898
1	207.817	371.025	0.00158756	1.00975	0.207088	0.99848
1	207.905	358.143	0.00199155	1.00647	0.204734	1.02296
1	208.047	392.202	0.00104495	1.0367	0.203497	1.02219
1	208.087	360.323	0.00149059	0.999652	0.205491	0.997909
1	208.229	398.738	0.00135468	1.03425	0.20509	0.996864
1	208.337	345.28	0.00129241	0.993952	0.204586	1.02084
1	208.437	312.595	0.00146193	0.950833	0.205013	0.988257
1	208.467	350.699	0.0013022	0.988716	0.200329	0.983895
1	208.841	397.544	0.00157964	1.02699	0.206075	0.976107
1	208.934	346.478	0.00140827	1.00202	0.212674	1.04828
1	209.107	336.803	0.000905442	0.98045	0.20361	1.00179
1	209.347	377.616	0.00158643	1.01104	0.205825	0.982274
1	209.503	390.815	0.00152937	1.02364	0.206912	0.985315
1	209.669	305.308	0.00144513	0.9394	0.205417	0.976004
1	209.74	321.184	0.0014538	0.959483	0.205909	0.986442
1	209.863	374.107	0.00147141	1.01502	0.205286	1.0033
1	210.384	312.692	0.000799167	0.961195	0.206294	1.01647
1	210.535	363.83	0.00143741	0.998295	0.204808	0.982831
1	210.539	314.203	0.00198392	0.956059	0.206589	1.00125
1	210.759	380.424	0.00163087	1.03105	0.207993	1.03259
1	211.486	366.172	0.0014964	0.998907	0.204811	0.97611
1	211.546	402.809	0.00156434	1.05502	0.203995	1.04777
1	211.678	396.28	0.00141017	1.03129	0.202673	0.99164
1	211.928	338.116	0.000839526	0.979762	0.20599	0.999248
1	211.954	334.106	0.00144448	0.971471	0.207495	0.982607
1	212.011	342.69	0.00155252	0.996552	0.206686	1.03708
1	212.017	360.859	0.00134535	0.998368	0.204745	0.990068
1	212.187	375.465	0.0011568	1.01184	0.204855	0.989674
1	212.231	324.65	0.00154879	0.981202	0.20836	1.04455
1	212.349	368.945	0.00150023	1.00896	0.208141	0.998165
1	212.541	355.774	0.00107199	0.995699	0.204777	0.995189
1	212.8	353.704	0.00109365	0.980422	0.201561	0.953559
1	213.007	350.024	0.00119118	0.988286	0.203036	0.987683
1	213.013	385.758	0.00111402	1.02502	0.203048	1.00349
1	213.046	358.435	0.00133896	0.986053	0.206704	0.960316
1	213.139	349.679	0.00143359	0.983105	0.204115	0.97512
1	213.196	357.599	0.00148803	0.97495	0.201205	0.928704
1	213.275	349.908	0.0015929	0.99834	0.208976	1.02346
1	213.411	377.146	0.00123295	1.00676	0.202353	0.971494
1	213.448	368.266	0.00117254	1.01243	0.203546	1.01367
1	213.511	384.641	0.00174512	1.03657	0.206125	1.0408
1	213.54	332.147	0.00210588	0.96966	0.207499	0.985654
1	213.574	349.477	0.0013812	0.985348	0.201215	0.982948
1	213.684	330.67	0.00155333	0.968333	0.207444	0.984021
1	213.722	351.481	0.000878127	1.00705	0.204287	1.04544
1	213.932	372.819	0.00134115	1.00197	0.202637	0.967294
1	214.146	368.045	0.000701378	1.00607	0.196932	0.996743
1	214.204	325.314	0.000900096	0.960671	0.201964	0.975874
1	214.236	345.191	0.00132497	0.992534	0.200397	1.01916
1	214.243	309.817	0.00172718	0.960433	0.212721	1.02721
1	214.288	341.658	0.00112731	0.982577	0.206057	0.996463
1	214.418	329.753	0.00189956	0.975838	0.204701	1.01459
1	214.424	370.105	0.00141904	1.0108	0.206562	1.00078
1	214.527	342.003	0.00107234	0.971355	0.200398	0.960338
1	214.612	355.966	0.00116131	0.996368	0.206677	0.99751
1	214.633	313.58	0.001399	0.947394	0.209807	0.971251
1	214.649	359.138	0.00158619	0.995043	0.207209	0.986208
1	214.784	370.727	0.00145209	1.01159	0.200692	1.00421
1	214.95	362.902	0.00146573	1.0028	0.20445	0.99995
1	215.107	375.866	0.00118039	1.01181	0.201294	0.992375
1	215.863	403.656	0.0014429	1.03884	0.205509	0.995938
1	216.026	357.928	0.00146048	0.99552	0.207735	0.991839
1	216.206	372.237	0.000668399	1.01268	0.207447	1.00283
1	216.353	356.885	0.00150593	0.996174	0.207641	0.998413
1	216.386	322.639	0.00107042	0.974494	0.20586	1.03113
1	216.403	345.383	0.00118596	0.978639	0.199269	0.976864
1	216.445	351.882	0.00168758	0.983625	0.207549	0.971588
1	216.905	320.709	0.00119617	0.950134	0.205003	0.957219
1	217.096	326.735	0.00156145	0.960723	0.209188	0.972642
1	217.554	355.876	0.0017319	0.992515	0.207479	0.985879
1	217.577	315.63	0.000924637	0.947801	0.202404	0.967795
1	217.993	365.889	0.00118817	1.00133	0.204451	0.986298
1	218.136	360.425	0.00111694	0.996914	0.203094	0.987646
1	218.423	402.191	0.00154415	1.03531	0.204537	0.993389
1	219.005	334.118	0.00173654	0.984318	0.210624	1.02733
1	219.48	356.56	0.000952931	0.999614	0.208393	1.00143
1	219.574	409.74	0.00167312	1.04968	0.207004	1.01468
1	219.928	369.867	0.00135313	1.00572	0.206139	0.985267
1	219.967	387.799	0.000957946	1.0197	0.201701	0.980373
1	220.532	355.575	0.00118666	0.996735	0.204396	0.998411
1	220.768	371.088	0.00142642	1.01087	0.20831	1.00076
1	221.076	344.565	0.00113284	0.986486	0.198873	1.001
1	221.333	360.598	0.00121899	0.98997	0.204002	0.963937
1	221.582	352.803	0.000893907	0.994081	0.209133	0.999954
1	221.601	374.925	0.00154366	1.01444	0.201278	1.00154
1	221.617	375.955	0.00116283	1.01089	0.204537	0.984825
1	221.626	393.612	0.00153039	1.0436	0.205669	1.03869
1	221.854	378.913	0.0012364	1.01168	0.206971	0.98214
1	221.966	349.805	0.00130413	1.00343	0.200736	1.03851
1	222.037	375.364	0.00179367	1.01356	0.204846	0.995744
1	222.274	394.956	0.00149251	1.03002	0.208406	0.991665
1	222.384	375.502	0.00114487	1.01749	0.201253	1.00715
1	222.466	369.892	0.00168136	1.01577	0.217414	1.01613
1	222.946	366.19	0.00151615	1.00902	0.206378	1.00881
1	223.018	365.765	0.00151513	1.01101	0.209008	1.01489
1	223.45	406.441	0.00140207	1.04686	0.20422	1.01828
1	223.467	392.957	0.00149844	1.03831	0.206199	1.02332
1	223.593	333.532	0.00123348	0.987935	0.210589	1.03633
1	223.601	358.386	0.00173384	0.998703	0.20447	0.997796
1	223.956	364.878	0.00176816	0.998832	0.205783	0.980468
1	223.994	338.878	0.00146194	0.983925	0.203306	1.01057
1	224.022	356.309	0.00102723	0.987628	0.202638	0.971956
1	224.068	300.774	0.00125858	0.955291	0.221153	1.04203
1	224.314	377.601	0.0014029	1.01482	0.203559	0.992055
1	224.571	334.987	0.00146447	0.973995	0.205784	0.991909
1	224.912	340.323	0.00104686	0.977256	0.202187	0.984193
1	225.094	350.679	0.00111727	0.991649	0.199329	1.00159
1	225.11	334.627	0.00163466	0.991809	0.208392	1.04464
1	225.235	417.112	0.00136337	1.05143	0.20333	1.00181
1	225.272	359.769	0.00128522	1.00836	0.208192	1.02205
1	225.298	349.088	0.00134031	0.993677	0.209884	1.00676
1	225.973	305.792	0.0015455	0.953189	0.210677	1.01646
1	226.025	334.362	0.00138602	0.979313	0.205684	1.00822
1	226.329	333.624	0.00128427	0.977146	0.210945	1.00483
1	226.614	361.459	0.00193261	0.997136	0.209767	0.986203
1	226.823	338.401	0.00105102	0.96561	0.200458	0.95237
1	226.863	372.208	0.00159855	1.01486	0.206858	1.01171
1	226.996	358.728	0.0012484	0.991207	0.203883	0.974277
1	227.064	393.282	0.00177675	1.02344	0.209788	0.976239
1	227.571	319.24	0.0015332	0.961924	0.21201	1.00171
1	227.746	359.579	0.00151067	0.998594	0.201706	0.997066
1	227.756	343.895	0.00151958	0.981954	0.20387	0.988618
1	227.966	380.492	0.00145575	1.00954	0.203772	0.9699
1	227.97	345.939	0.00169216	0.983251	0.207926	0.986333
1	228.247	344.742	0.001676	0.998678	0.210064	1.03328
1	228.523	365.805	0.00103824	1.0244	0.213353	1.05101
1	228.585	389.53	0.00146838	1.02061	0.205176	0.979752
1	228.654	380.589	0.0013311	1.0117	0.205746	0.976324
1	228.734	361.384	0.00133678	1.01623	0.200809	1.04752
1	228.94	385.014	0.000954663	1.01529	0.201987	0.973747
1	228.983	367.906	0.00113139	1.00719	0.204876	0.996374
1	229.025	349.465	0.00183045	0.974672	0.200578	0.948322
1	229.271	373.332	0.00120087	1.02199	0.20694	1.02899
1	229.655	336.807	0.00142891	0.9694	0.205993	0.968176
1	230.078	362.556	0.0014618	1.00251	0.20473	0.994892
1	230.248	361.491	0.00126399	0.996521	0.201709	0.982801
1	230.281	323.191	0.00127474	0.958674	0.206612	0.977411
1	230.325	334.591	0.00169542	0.972096	0.207029	0.985559
1	230.362	344.152	0.00136891	0.992686	0.205549	1.01975
1	230.513	328.037	0.0011751	0.975014	0.200748	1.01736
1	230.823	372.634	0.00101383	0.997474	0.199311	0.956141
1	230.83	374.05	0.00152057	1.01017	0.204705	0.987848
1	231.064	333.702	0.0010976	0.9855	0.205307	1.03201
1	231.273	339.815	0.00129552	0.980152	0.200913	0.997611
1	231.364	366.797	0.00148511	1.00291	0.210126	0.988618
1	231.614	410.43	0.00127734	1.03809	0.200899	0.975252
1	231.694	389.224	0.00146461	1.02093	0.204894	0.982641
1	231.839	407.772	0.00131351	1.04979	0.202139	1.01804
1	231.876	384.516	0.00122718	1.0138	0.204853	0.972835
1	231.886	340.811	0.00166933	0.972233	0.207546	0.966552
1	231.921	363.965	0.000881906	0.998982	0.201917	0.978742
1	232.378	377.447	0.00141288	1.00819	0.207816	0.975714
1	232.699	341.105	0.00158097	0.986241	0.208167	1.00973
1	232.786	356.534	0.00151527	0.998847	0.210354	1.00214
1	232.844	375.149	0.00165002	1.02082	0.20916	1.02144
1	233.067	343.324	0.00077264	0.993744	0.204807	1.02987
1	233.14	393.442	0.00134317	1.03049	0.209175	0.997727
1	233.196	348.875	0.000791286	0.996812	0.207467	1.01983
1	234.168	369.294	0.00148425	1.00849	0.206559	0.997624
1	234.223	312.303	0.00111931	0.959914	0.208881	1.01802
1	234.378	325.073	0.00149623	0.968787	0.205581	1.00461
1	234.393	341.915	0.00139257	0.991921	0.205613	1.02706
1	234.63	307.975	0.00129165	0.954527	0.20526	1.01542
1	234.74	374.324	0.00134281	1.0249	0.207182	1.03235
1	235.022	367.998	0.00113338	1.01754	0.199912	1.03177
1	235.337	342.629	0.00138907	0.972629	0.201602	0.964345
1	235.378	329.827	0.000869871	0.972957	0.20557	1.00203
1	235.4	404.748	0.00167286	1.03796	0.208372	0.989505
1	235.46	324.18	0.00118998	0.970202	0.203219	1.01269
1	235.516	315.442	0.00174712	0.965199	0.207649	1.02477
1	235.602	306.658	0.00156639	0.952963	0.21202	1.01304
1	235.887	341.379	0.00139799	0.973228	0.204596	0.969334
1	235.991	333.659	0.00160985	0.984146	0.208432	1.02464
1	236.022	340.759	0.00158448	0.98697	0.205704	1.01321
1	236.079	348.631	0.00121445	0.977155	0.200866	0.960093
1	236.309	334.207	0.00145966	0.978038	0.207789	1.00569
1	236.448	318.229	0.00135473	0.968818	0.216114	1.02901
1	236.611	356.228	0.00131838	0.978871	0.202578	0.942956
1	237.231	375.355	0.00113801	1.01727	0.196861	1.00896
1	237.323	317.018	0.00189108	0.957878	0.208184	0.997223
1	237.486	368.479	0.00121259	0.993524	0.20245	0.951031
1	237.619	351.787	0.0014698	1.00022	0.204479	1.02233
1	237.63	376.443	0.00168553	1.02291	0.206827	1.01843
1	237.65	349.427	0.00147305	0.990373	0.204097	0.999928
1	237.757	338.819	0.00119175	0.966745	0.1992	0.95576
1	238.313	379.863	0.000936303	1.02933	0.200476	1.03211
1	238.33	365.861	0.00103457	1.00397	0.205374	0.991529
1	238.382	373.29	0.00135033	1.01334	0.206915	1.00044
1	238.405	369.358	0.00145723	1.00269	0.205106	0.978526
1	238.74	356.037	0.00179231	0.999369	0.206591	1.00928
1	238.78	375.615	0.00160975	1.02554	0.210309	1.03201
1	238.868	315.759	0.00143249	0.952571	0.20175	0.984484
1	239.057	386.859	0.00146439	1.03584	0.207643	1.033
1	239.072	333.095	0.000846026	0.97694	0.205225	1.00427
1	239.576	379.375	0.00135599	1.02482	0.204101	1.02204
1	239.866	360.723	0.000963611	1.00859	0.213897	1.02505
1	239.911	371.696	0.00136165	1.01342	0.208223	1.00899
1	240.077	322.324	0.00156605	0.958361	0.210175	0.979669
1	240.116	351.727	0.00181036	0.988848	0.208529	0.985379
1	240.316	337.959	0.00122083	0.995688	0.215732	1.05304
1	240.338	380.769	0.00145806	1.01328	0.207215	0.979094
1	240.55	375.797	0.00135903	1.01139	0.202501	0.987383
1	241.061	367.086	0.00102863	1.01139	0.205415	1.01048
1	241.232	367.501	0.00144071	1.0058	0.21022	0.995422
1	241.541	319.639	0.00148593	0.963064	0.211305	1.00303
1	241.83	360.085	0.00211934	0.987504	0.208754	0.959387
1	241.941	371.271	0.00130323	1.01295	0.209843	1.00699
1	241.979	379.927	0.00150279	1.03526	0.207243	1.0517
1	242.092	358.913	0.0014945	0.993558	0.212119	0.979016
1	242.149	306.055	0.0011096	0.944249	0.205652	0.989275
1	242.188	375.06	0.00180756	1.01465	0.204061	1.002
1	242.432	361.153	0.00154976	1.00331	0.207384	1.00513
1	242.624	351.431	0.00137236	0.986863	0.206218	0.986006
1	242.761	400.983	0.00151975	1.05686	0.209386	1.05598
1	242.828	360.664	0.00115508	1.0004	0.200466	0.995565
1	242.986	390.054	0.00147612	1.02746	0.206503	0.997129
1	243.01	380.355	0.00140232	1.0121	0.206186	0.980842
1	243.194	332.248	0.0016161	0.98596	0.21409	1.03897
1	243.233	379.353	0.00112412	1.0185	0.202716	1.00108
1	243.261	373.408	0.00144419	1.01164	0.204562	0.994847
1	243.418	360.553	0.000987626	0.992844	0.201934	0.974736
1	243.532	359.779	0.00117781	0.998398	0.202163	0.992729
1	243.548	359.882	0.00169078	1.00561	0.21271	1.01427
1	243.67	380.679	0.001567	1.03574	0.209186	1.04913
1	243.729	352.987	0.00122321	0.98685	0.200445	0.975614
1	243.925	369.567	0.000900147	1.01613	0.200344	1.02543
1	244.204	357.162	0.00151127	1.00401	0.205494	1.01788
1	244.223	328.799	0.000764693	0.981238	0.20341	1.03414
1	244.297	326.719	0.00136795	0.961803	0.204939	0.978088
1	244.603	333.672	0.000991778	0.974039	0.199905	0.996901
1	244.678	403.977	0.00156662	1.03947	0.206834	0.998444
1	244.917	399.34	0.00184931	1.05336	0.207944	1.05068
1	244.938	371.055	0.00146063	1.00338	0.202642	0.977575
1	245.092	365.418	0.00110258	1.02069	0.206478	1.04654
1	245.173	385.693	0.00161594	1.04902	0.209795	1.07729
1	245.191	365.644	0.0014454	1.0061	0.208084	1.00145
1	245.214	377.85	0.00149382	1.0081	0.203941	0.97433
1	245.262	394.585	0.0016895	1.04705	0.213956	1.04526
1	245.277	337.19	0.00140001	0.96406	0.201036	0.951226
1	245.445	324.742	0.00117878	0.963724	0.203506	0.989471
1	245.545	313.182	0.00092518	0.949607	0.203276	0.978712
1	245.955	333.978	0.00142656	0.987954	0.202777	1.04306
1	246.393	377.966	0.00151843	1.02705	0.205169	1.03116
1	246.689	347.735	0.00128202	0.989698	0.201907	1.00263
1	246.747	364.631	0.00132024	1.00126	0.201456	0.984062
1	246.968	396.02	0.00140054	1.0497	0.200341	1.05127
1	247.316	400.935	0.00118463	1.02835	0.203177	0.97209
1	247.337	389.119	0.00144645	1.02679	0.20458	1.00173
1	247.425	337.638	0.00149465	0.979988	0.208175	1.00084
1	247.643	343.693	0.00124412	0.985833	0.201664	1.0026
1	247.732	328.979	0.00150801	0.974042	0.206242	1.01141
1	247.847	353.353	0.0015354	0.989837	0.204365	0.983337
1	248.006	352.663	0.00155167	0.981426	0.203919	0.961321
1	248.082	360.74	0.00124953	1.00804	0.207378	1.01825
1	248.202	359.891	0.00137697	1.00009	0.203169	0.999062
1	248.28	325.03	0.00133757	0.975428	0.207899	1.02447
1	248.789	371.531	0.00143868	1.00753	0.211841	0.986078
1	248.946	378.542	0.00177981	1.01621	0.209871	0.99517
1	249.296	406.364	0.00168764	1.04188	0.207105	0.998195
1	249.476	379.458	0.00161288	1.00824	0.207049	0.967913
1	249.563	352.716	0.000951209	0.993589	0.204626	1.00257
1	249.701	392.662	0.00125908	1.02859	0.20216	0.996095
1	249.748	383.686	0.00178315	1.01648	0.205722	0.983585
1	250.434	353.383	0.00109421	0.995125	0.202125	0.997997
1	251.11	396.145	0.00108727	1.03128	0.208563	0.993455
1	251.221	322.158	0.00140053	0.954487	0.203152	0.968834
1	251.738	358.084	0.000993005	1.00508	0.202611	1.01817
1	251.871	302.568	0.00137929	0.948223	0.206407	1.01226
1	251.908	334.996	0.00123855	0.983564	0.206668	1.02208
1	252.112	306.955	0.00116197	0.954973	0.208532	1.02072
1	252.158	380.048	0.00119193	1.01438	0.202571	0.986148
1	252.213	349.921	0.000966164	0.983359	0.202514	0.975656
1	252.356	349.798	0.00194986	0.981491	0.212299	0.971404
1	252.52	310.051	0.00103424	0.951601	0.207497	0.99651
1	252.579	359.905	0.00109638	0.997661	0.202558	0.989803
1	252.639	334.484	0.00148029	0.97766	0.204569	1.00334
1	252.966	394.019	0.00118999	1.03088	0.207128	0.997952
1	253.634	351.308	0.000909682	0.982453	0.203413	0.96923
1	254.016	377.945	0.00146431	1.00682	0.201952	0.966779
1	254.076	344.912	0.00153012	0.986253	0.205402	0.999417
1	254.182	326.172	0.0016682	0.959057	0.204798	0.970309
1	254.254	347.333	0.00158284	0.977392	0.205103	0.966942
1	254.382	348.267	0.00154145	0.987644	0.206708	0.991723
1	254.399	392.575	0.00155716	1.03749	0.212523	1.02171
1	254.527	334.569	0.00181945	0.983653	0.206213	1.02358
1	254.568	345.831	0.00143552	0.978579	0.203302	0.969281
1	254.627	319.445	0.00129924	0.945033	0.200412	0.950105
1	254.981	357.343	0.00100794	0.999926	0.203398	1.0071
1	255.431	353.218	0.00166936	1.01252	0.213721	1.05811
1	255.691	371.954	0.00120235	1.00816	0.201456	0.989761
1	256.02	391.65	0.00144277	1.0205	0.204586	0.974914
1	256.258	370.902	0.000807047	1.00635	0.207065	0.986642
1	256.515	373.146	0.00150563	1.01355	0.210111	1.00248
1	256.703	369.841	0.00148547	1.00589	0.207479	0.986593
1	257.153	365.696	0.000886262	1.005	0.202622	1.0053
1	257.169	360.69	0.00183949	1.00345	0.212315	1.00419
1	257.616	376.473	0.00137243	1.01593	0.205585	1.00191
1	257.658	369.929	0.00127338	1.01815	0.205559	1.02548
1	257.744	316.648	0.00179423	0.962759	0.2094	1.01256
1	257.853	377.347	0.00157061	1.00895	0.206975	0.975783
1	258.17	369.279	0.00116894	0.999195	0.202277	0.96098
1	258.277	354.812	0.00132088	0.977632	0.201793	0.945957
1	258.409	337.939	0.00115738	0.971949	0.203462	0.974768
1	258.491	326.753	0.00160811	0.974653	0.210046	1.01487
1	258.659	393.08	0.00140622	1.02779	0.204216	0.989178
1	258.76	313.765	0.00135448	0.974576	0.207749	1.06284
1	258.946	365.343	0.00148602	1.0002	0.206834	0.982313
1	259.011	366.068	0.00147139	1.01773	0.214066	1.03564
1	259.113	370.142	0.00150456	1.00595	0.209896	0.985664
1	259.135	384.308	0.00115886	1.02358	0.205467	0.997505
1	259.184	354.999	0.00122234	1.00436	0.201536	1.02703
1	259.323	350.519	0.00195284	1.00133	0.210335	1.02872
1	259.423	361.944	0.00111536	0.995877	0.203564	0.979517
1	259.522	383.495	0.00151965	1.02642	0.209829	1.01108
1	259.573	339.944	0.000965117	0.971795	0.200904	0.968955
1	259.856	319.273	0.000759319	0.953422	0.201015	0.977935
1	259.863	326.916	0.00147223	0.974022	0.206016	1.01597
1	259.906	319.308	0.00168113	0.973617	0.206598	1.03859
1	259.99	326.011	0.00144751	0.971725	0.208947	1.01188
1	260.214	393.721	0.00161595	1.02691	0.204836	0.990688
1	260.314	369.297	0.00151242	1.00332	0.20964	0.981125
1	260.359	315.117	0.00141166	0.963745	0.205497	1.02211
1	260.741	389.251	0.00167734	1.04951	0.205463	1.06622
1	261.224	390.259	0.00155163	1.0243	0.207001	0.988158
1	261.42	398.316	0.00127215	1.03238	0.207473	0.990972
1	261.602	304.96	0.00158133	0.940516	0.20396	0.980613
1	261.748	374.028	0.0012419	1.00655	0.205243	0.970824
1	261.762	369.76	0.00112963	1.01216	0.209752	1.00576
1	261.795	337.985	0.00154534	0.981458	0.205964	1.00479
1	261.886	370.437	0.00163638	1.01914	0.214029	1.02704
1	261.914	355.383	0.000967625	0.993358	0.204783	0.99192
1	262.041	327.697	0.00147911	0.960452	0.211517	0.967598
1	262.11	380.507	0.000964012	1.01246	0.203283	0.98077
1	262.473	322.042	0.00155764	0.969064	0.218973	1.01396
1	262.54	314.456	0.001097	0.950305	0.201624	0.981161
1	262.603	314.157	0.00131615	0.962208	0.205809	1.01222
1	262.958	321.534	0.00145667	0.964117	0.207681	1.00227
1	263.1	336.644	0.001139	0.97887	0.203288	0.999055
1	263.495	332.312	0.00147874	0.984074	0.209063	1.03001
1	264.18	384.832	0.0016049	1.01943	0.208226	0.98816
1	264.364	361.191	0.00117913	0.99671	0.207113	0.982464
1	264.404	352.78	0.00162387	0.984734	0.205481	0.969947
1	264.447	354.419	0.00131418	1.00618	0.203917	1.03464
1	264.611	379.805	0.00126255	1.02378	0.202032	1.01533
1	264.681	376.311	0.00147308	1.00386	0.204444	0.962921
1	264.875	346.373	0.00124599	0.979114	0.204082	0.974011
1	264.94	358.645	0.00141931	1.00865	0.206058	1.02789
1	265.221	368.43	0.000959373	1.00643	0.20551	0.994459
1	265.361	319.144	0.000815744	0.965898	0.204203	1.01325
1	265.506	354.123	0.00102723	0.996084	0.210868	1.00113
1	265.537	400.689	0.00154437	1.03199	0.209367	0.983315
1	265.653	342.146	0.00127289	0.990458	0.205778	1.02202
1	265.664	377.113	0.00145644	1.0124	0.209498	0.986397
1	265.797	337.899	0.000988063	0.961313	0.205395	0.938454
1	265.961	343.392	0.00148226	0.976393	0.205541	0.971709
1	266.099	378.194	0.00154757	1.01373	0.201615	0.986521
1	266.106	353.889	0.00102179	1.00066	0.201669	1.01771
1	267.025	352.737	0.000987916	0.985837	0.204872	0.972644
1	267.134	361.698	0.00148477	0.999025	0.20848	0.989671
1	267.141	356.547	0.00168042	0.98964	0.211298	0.976341
1	267.153	303.305	0.00108615	0.933909	0.199506	0.960565
1	267.259	383.278	0.00162942	1.01857	0.204417	0.988673
1	267.318	321.938	0.00120854	0.951711	0.203173	0.960952
1	267.326	367.105	0.00140473	1.00971	0.20411	1.01007
1	267.391	324.223	0.00172734	0.967695	0.205425	1.00446
1	267.437	329.65	0.0014947	0.979589	0.20387	1.02633
1	267.528	352.868	0.00116914	0.983487	0.201201	0.966868
1	267.671	359.632	0.00157892	1.01311	0.21281	1.03879
1	267.732	371.615	0.00140099	1.00984	0.206152	0.996673
1	268.141	373.387	0.00156902	1.02755	0.205538	1.04735
1	268.173	343.406	0.00147143	0.979905	0.205176	0.985388
1	268.384	315.837	0.000982155	0.953272	0.203957	0.980408
1	268.619	392.803	0.00105158	1.02991	0.20622	0.997676
1	268.814	380.65	0.00120056	1.01665	0.202703	0.990268
1	269.158	388.834	0.00119312	1.02923	0.203697	1.00779
1	269.239	331.743	0.00147755	0.974961	0.205621	1.00098
1	269.518	378.266	0.00139206	1.00662	0.205144	0.968522
1	269.65	323.513	0.00172651	0.962837	0.211903	0.989931
1	270.203	359.901	0.00133142	0.994118	0.204115	0.978809
1	270.372	375.577	0.00150808	1.01347	0.205067	0.99565
1	270.498	372.068	0.00118605	0.996462	0.200938	0.950749
1	271.035	321.093	0.00119922	0.957005	0.203573	0.981327
1	271.088	416.114	0.00152492	1.03564	0.203998	0.957307
1	271.177	388.826	0.00116279	1.02208	0.200827	0.986326
1	271.365	384.327	0.00114865	1.01696	0.200427	0.982931
1	271.45	375.265	0.00121437	1.02386	0.205231	1.02817
1	271.538	396.472	0.00114584	1.03608	0.202084	1.00824
1	271.845	341.051	0.00164218	0.98591	0.208248	1.00415
1	272.037	388.814	0.000913306	1.0301	0.21317	1.01229
1	272.074	395.758	0.0017745	1.03668	0.21214	1.01247
1	272.345	362.468	0.00146852	0.992204	0.207541	0.967733
1	272.404	364.722	0.00108003	1.01558	0.203211	1.03378
1	272.494	356.376	0.00155082	0.995262	0.20557	0.994451
1	272.555	345.875	0.00167074	0.985119	0.206217	0.99462
1	272.559	370.836	0.00103478	1.00436	0.202926	0.982914
1	272.608	312.145	0.000952034	0.964174	0.203378	1.0349
1	272.712	377.152	0.00156159	1.01215	0.205777	0.988803
1	272.713	324.229	0.00152617	0.968581	0.205467	1.00857
1	272.75	312.211	0.00146662	0.970839	0.212637	1.05073
1	272.85	359.392	0.00147344	0.994051	0.201453	0.978667
1	273.208	355.748	0.00103396	0.996349	0.203098	0.999903
1	273.27	361.173	0.00113028	0.994221	0.203143	0.977773
1	273.476	321.875	0.00126289	0.962226	0.204531	0.994819
1	273.541	357.204	0.00153891	0.99225	0.207085	0.983725
1	273.578	370.741	0.00205021	1.01655	0.205931	1.01697
1	273.803	345.631	0.000962126	0.983415	0.203271	0.988334
1	274.363	387.87	0.00167252	1.04012	0.205268	1.04286
1	274.456	329.027	0.00148099	0.972912	0.205378	1.00485
1	274.617	333.892	0.00133044	0.977525	0.204579	1.00489
1	274.704	368.225	0.00115973	1.00555	0.205219	0.991417
1	274.831	351.597	0.00181149	1.00039	0.208211	1.02393
1	274.884	313.082	0.00173416	0.95106	0.202072	0.989138
1	275.183	333.414	0.00114593	0.97381	0.205147	0.995074
1	275.322	329.842	0.00133048	0.97312	0.205598	1.00295
1	275.425	338.745	0.00121257	0.975919	0.207953	0.985403
1	275.599	331.328	0.00167072	0.971366	0.206557	0.993362
1	275.65	355.076	0.00169213	1.0099	0.210073	1.04228
1	275.672	371.275	0.00148343	1.00581	0.205313	0.98433
1	276.156	399.718	0.00150014	1.0439	0.209347	1.02389
1	276.195	311.535	0.00179264	0.962046	0.21149	1.02809
1	276.469	340.62	0.00164165	0.968446	0.204076	0.955224
1	276.689	383.003	0.00162359	1.01214	0.209327	0.968777
1	276.796	336.339	0.00158144	0.99242	0.215306	1.0414
1	276.954	389.388	0.00140432	1.01765	0.204781	0.970144
1	277.038	385.743	0.00128819	1.01401	0.202462	0.969721
1	277.098	404.13	0.00168849	1.04524	0.209078	1.01595
1	277.115	369.415	0.000889747	1.01241	0.206433	1.01027
1	277.248	351.5	0.00140232	0.995723	0.200866	1.01112
1	277.397	328.555	0.000836978	0.959851	0.20274	0.966203
1	277.593	375.608	0.00131671	1.01389	0.205522	0.997944
1	277.671	379.908	0.00165371	1.01457	0.215097	0.986681
1	277.814	341.258	0.00167508	0.981835	0.207117	0.996973
1	277.873	374.228	0.00161811	1.01259	0.20465	0.99596
1	278.042	385.14	0.00132552	1.01835	0.203169	0.985252
1	278.078	357.529	0.00112357	0.999937	0.206301	1.00144
1	278.665	373.675	0.00157574	1.02106	0.21636	1.02103
1	279.072	354.367	0.00140054	0.993154	0.210448	0.991489
1	279.249	384.927	0.00125535	1.01791	0.204057	0.984705
1	279.608	322.027	0.000804011	0.953623	0.203302	0.96326
1	279.613	351.15	0.00159448	0.984183	0.204894	0.973534
1	279.706	338.672	0.000884184	0.987684	0.209442	1.0219
1	279.819	370.141	0.00188027	1.016	0.208272	1.0192
1	279.85	371.535	0.00139955	1.02235	0.210049	1.0342
1	280.4	311.302	0.00204143	0.965508	0.213389	1.04166
1	280.476	374.881	0.00129749	1.02109	0.210316	1.01794
1	280.578	378.539	0.00128362	1.00767	0.204857	0.970648
1	281.544	376.719	0.00128964	1.00943	0.203101	0.980859
1	281.568	367.933	0.00183414	1.00208	0.207897	0.982494
1	281.58	323.124	0.000736215	0.968764	0.210008	1.01399
1	281.61	352.541	0.00109372	0.99078	0.203807	0.990325
1	281.923	364.649	0.00149716	0.996503	0.203767	0.973287
1	282.21	378.275	0.00137921	1.02868	0.210184	1.03295
1	282.591	348.465	0.00165517	0.989772	0.210742	0.998232
1	282.915	344.368	0.00101251	0.969858	0.207484	0.946582
1	283.004	382.6	0.00165063	1.03055	0.211307	1.02704
1	283.108	357.035	0.00179292	0.993952	0.212192	0.985304
1	283.554	373.556	0.00111431	1.01458	0.202691	1.00535
1	283.609	336.404	0.00227084	0.980919	0.214757	1.00541
1	284.4	341.62	0.00124789	0.976705	0.205928	0.978871
1	284.913	362.587	0.00152964	1.00477	0.208563	1.00585
1	284.965	324.89	0.000994506	0.956076	0.203059	0.964855
1	285.043	338.788	0.0015109	0.987497	0.204186	1.02586
1	285.331	361.697	0.00139152	1.00277	0.207048	1.00075
1	285.402	336.12	0.00146506	0.97706	0.201557	0.992349
1	285.554	342.588	0.00112215	0.97791	0.205292	0.974916
1	285.73	339.808	0.00112135	0.973735	0.201972	0.975562
1	285.796	361.8	0.00113799	0.993282	0.201957	0.970621
1	285.981	358.26	0.00157862	0.998658	0.208083	1.00147
1	286.18	393.366	0.00100598	1.03195	0.205488	1.00379
1	286.55	324.159	0.00136462	0.962278	0.203463	0.986862
1	286.937	354.562	0.00122276	0.991321	0.204665	0.988939
1	286.98	354.624	0.00135149	1.01261	0.207706	1.05002
1	287.136	360.54	0.00133047	1.00451	0.211147	1.00872
1	287.144	357.781	0.00104762	0.989491	0.202661	0.970254
1	287.457	363.98	0.00150348	1.00476	0.203761	1.0004
1	287.593	366.176	0.00181117	1.01487	0.209418	1.02439
1	287.718	316.81	0.00123874	0.961101	0.205874	1.00508
1	287.859	309.119	0.00141114	0.953501	0.207101	1.00844
1	287.955	330.549	0.00191712	0.981868	0.215169	1.0248
1	287.959	382.319	0.00143561	1.00696	0.204997	0.958794
1	287.997	401.396	0.00151505	1.02817	0.206315	0.969787
1	288.019	341.315	0.0011009	0.990145	0.205382	1.02267
1	288.096	363.766	0.00164165	1.00963	0.208682	1.01583
1	288.383	403.778	0.00105648	1.0294	0.204473	0.968606
1	288.491	382.325	0.0014551	1.03714	0.206059	1.04734
1	288.58	366.603	0.00140201	1.0136	0.20853	1.01881
1	288.887	393.969	0.0011859	1.05223	0.202379	1.05788
1	288.915	337.286	0.00128263	0.97229	0.202094	0.976714
1	289.325	374.364	0.00134595	0.999331	0.204445	0.955761
1	289.493	348.575	0.00109649	0.992717	0.203465	1.00978
1	289.519	352.384	0.00156797	0.994667	0.209922	1.00244
1	289.867	397.029	0.00158193	1.03183	0.207857	0.994778
1	289.995	363.875	0.00121801	1.01139	0.202378	1.02038
1	290.088	375.994	0.00169234	1.01446	0.209335	0.995518
1	290.249	370.486	0.0013706	1.01715	0.205327	1.0195
1	290.323	398.567	0.00127452	1.04517	0.205819	1.02908
1	290.391	341.987	0.0010563	0.977872	0.205584	0.979429
1	290.416	380.098	0.00102678	1.01021	0.203089	0.974687
1	290.482	361.381	0.00171489	1.00127	0.214001	0.9981
1	290.577	333.087	0.00202401	0.97476	0.206903	0.9995
1	290.598	355.026	0.00166649	0.990091	0.210384	0.980764
1	290.605	338.423	0.00130185	0.984974	0.205144	1.01453
1	290.744	365.075	0.00139369	1.00563	0.205861	1.00163
1	291.27	324.738	0.00135471	0.972533	0.203856	1.0178
1	291.305	319.121	0.000926321	0.951342	0.201721	0.966954
1	291.441	354.678	0.00132971	0.992866	0.204933	0.987614
1	291.528	385.196	0.00125302	1.01575	0.203821	0.976997
1	291.664	359.881	0.00141599	1.01497	0.211548	1.04498
1	292.118	351.259	0.000807182	1.00021	0.205118	1.024
1	292.138	369.615	0.00161492	1.00716	0.208517	0.993202
1	292.22	403.061	0.0016868	1.03683	0.20924	0.993936
1	292.273	375.846	0.00146002	1.01944	0.210231	1.01152
1	292.288	374.454	0.00140253	1.01288	0.201862	0.993606
1	292.392	373.067	0.00167178	1.00699	0.213067	0.980296
1	292.55	364.33	0.00123069	1.00465	0.204413	0.998785
1	292.56	379.81	0.00101918	1.01859	0.204908	0.998417
1	292.783	325.92	0.000962757	0.965914	0.203175	0.992586
1	292.854	332.975	0.00106787	0.97273	0.206029	0.993824
1	292.95	379.347	0.00138699	1.00002	0.208555	0.945788
1	292.99	365.553	0.00161783	1.00514	0.207227	1.00021
1	293.021	371.165	0.00125304	1.0021	0.201053	0.972217
1	293.045	340.222	0.000947682	0.977588	0.204963	0.982605
1	293.061	319.157	0.00133824	0.974993	0.20363	1.04207
1	293.067	350.836	0.00138472	0.981753	0.209396	0.961656
1	293.181	356.974	0.00132731	0.989312	0.203713	0.974193
1	293.365	332.969	0.00143025	0.976043	0.207504	1.00627
1	293.601	402.228	0.00158568	1.0405	0.210062	1.00559
1	294.162	405.218	0.00142163	1.02353	0.199188	0.947938
1	294.227	405.941	0.00144335	1.04389	0.208425	1.00525
1	294.428	349.681	0.00122639	0.982223	0.2019	0.972337
1	294.525	350.02	0.00152309	0.991358	0.20807	1.00134
1	294.564	385.254	0.00171154	1.01777	0.206203	0.982638
1	294.567	338.591	0.00108803	0.964811	0.202602	0.95105
1	294.677	360.057	0.00161309	1.02209	0.215383	1.06828
1	295.101	367.849	0.00136744	1.00814	0.209222	0.999893
1	295.416	370.943	0.000954984	1.02084	0.205766	1.02834
1	295.443	371.421	0.00172951	1.02782	0.217122	1.05099
1	295.616	364.849	0.00199572	1.01881	0.211892	1.04058
1	295.774	367.557	0.00130027	1.00703	0.205352	0.998494
1	295.802	334.243	0.00198381	0.983422	0.212957	1.02181
1	295.882	396.15	0.0018166	1.04214	0.210803	1.02632
1	295.896	328.175	0.000994812	0.96766	0.202084	0.992784
1	295.958	334.996	0.00221444	0.960637	0.208891	0.947924
1	296.725	367.418	0.000923922	1.00132	0.202716	0.980138
1	296.762	405.079	0.00178839	1.04061	0.209029	0.999642
1	296.781	348.795	0.00119121	1.00049	0.20637	1.0319
1	297.156	358.763	0.00125196	0.997476	0.202791	0.994726
1	297.345	364.511	0.0012479	1.01146	0.206761	1.01977
1	297.618	362.862	0.00147443	1.00075	0.207274	0.990328
1	297.69	319.439	0.000705431	0.970525	0.204218	1.02877
1	297.735	371.653	0.00186748	1.01289	0.210234	1.00328
1	298.045	314	0.000945767	0.960471	0.201053	1.01542
1	298.466	353.43	0.00145967	0.990112	0.20936	0.987982
1	298.471	331.736	0.00133936	0.987041	0.210004	1.04128
1	298.561	383.588	0.00219252	1.04382	0.214914	1.05891
1	299.138	331.545	0.00163789	0.971068	0.208918	0.994986
1	299.41	352.957	0.0019719	1.00977	0.222051	1.04828
1	299.505	349.075	0.00141426	1.0187	0.226071	1.08873
1	299.52	308.944	0.00173693	0.948272	0.2132	0.989526
1	299.551	351.914	0.00146799	0.999906	0.206824	1.02275
1	299.765	347.953	0.00139655	0.989524	0.207509	1.0025
1	299.873	359.824	0.00128964	0.995221	0.201769	0.983208
1	300.065	393.923	0.00160516	1.02431	0.206955	0.978531
1	300.679	371.29	0.00122418	1.02312	0.218882	1.03612
1	300.89	341.969	0.00105948	0.971437	0.208757	0.961479
1	301.284	361.343	0.00124869	1.00751	0.202801	1.01505
1	301.411	387.952	0.00110283	1.02404	0.202614	0.993295
1	301.457	383.379	0.00137591	1.01592	0.206601	0.981089
1	301.543	371.252	0.00109573	1.00825	0.202339	0.990131
1	301.547	366.428	0.00113685	1.01417	0.20176	1.02554
1	301.614	376.783	0.00089723	1.01155	0.204738	0.984078
1	301.748	371.404	0.00162414	1.02474	0.204638	1.04029
1	302.087	364.165	0.0013776	1.00317	0.210926	0.99529
1	302.329	360.786	0.00114333	0.996137	0.222075	0.985659
1	302.521	382.623	0.0016818	1.02623	0.211639	1.01499
1	302.595	311.023	0.000960807	0.939481	0.20141	0.957482
1	302.636	341.059	0.00148822	0.968002	0.203372	0.955063
1	302.77	305.147	0.00135411	0.9409	0.208621	0.976869
1	302.911	310.485	0.00165098	0.940343	0.206342	0.959658
1	302.937	307.312	0.00130098	0.943864	0.203962	0.981012
1	303.23	375.345	0.000904625	1.00482	0.201542	0.970131
1	303.308	325.718	0.00133054	0.982934	0.204672	1.0532
1	303.407	376.034	0.00173892	1.01331	0.211894	0.993259
1	303.479	358.721	0.00159481	0.998919	0.20213	0.994255
1	303.694	349.538	0.00146256	0.99971	0.207007	1.02689
1	303.803	346.753	0.00101283	0.981602	0.20176	0.979252
1	304.005	375.056	0.0012785	1.02193	0.206463	1.02497
1	304.232	345.488	0.00140517	0.995508	0.20869	1.02673
1	304.291	394.577	0.00134034	1.03315	0.214993	1.00288
1	304.36	344.456	0.000955551	0.984485	0.202377	0.995281
1	304.459	358.877	0.00122626	0.981426	0.202645	0.94079
1	304.629	359.289	0.000889978	0.994067	0.205224	0.982843
1	304.667	376.711	0.00126264	1.02281	0.210823	1.01626
1	304.729	316.95	0.00168174	0.96157	0.207448	1.00655
1	304.758	341.987	0.00167429	0.98561	0.213839	1.00321
1	305.214	355.037	0.00099135	0.992588	0.204922	0.986422
1	305.364	384.052	0.00139205	1.01562	0.205845	0.97939
1	305.378	334.64	0.000916878	0.998984	0.212566	1.07033
1	305.508	369.527	0.00136215	1.01936	0.208375	1.02685
1	305.611	399.874	0.00123625	1.04234	0.204585	1.01712
1	305.755	381.761	0.00165382	1.02793	0.209436	1.02202
1	306.072	340.02	0.00119641	0.969108	0.202396	0.958784
1	306.209	325.05	0.00211654	0.968195	0.208626	1.00283
1	306.409	386.16	0.00146227	1.01412	0.205651	0.968907
1	306.62	321.93	0.000922506	0.962609	0.207213	0.9956
1	306.645	357.551	0.00125399	1.00763	0.201656	1.02723
1	306.68	378.878	0.000998212	1.02678	0.208609	1.0237
1	306.683	358.618	0.00153202	0.989823	0.205124	0.970029
1	306.893	345.249	0.00148892	0.999468	0.211236	1.03997
1	307.144	354.624	0.00147463	0.993095	0.208217	0.991108
1	307.194	365.305	0.00128515	0.99755	0.205756	0.974399
1	307.671	337.041	0.00123279	0.980944	0.206365	1.00551
1	307.782	345.709	0.00164008	0.989383	0.20859	1.00679
1	308.214	303.973	0.00127785	0.948934	0.206334	1.01123
1	308.34	354.401	0.001558	0.990572	0.20661	0.984365
1	308.41	366.044	0.00121859	1.00873	0.202564	1.00856
1	308.569	378.776	0.00165526	1.01964	0.205869	1.00285
1	308.751	326.818	0.0018737	0.977447	0.217829	1.02516
1	308.853	349.502	0.00152883	0.999489	0.207266	1.0286
1	308.917	323.927	0.0013247	0.973253	0.209089	1.02325
1	308.93	330.55	0.00116435	0.973557	0.204905	1.00053
1	308.952	368.523	0.00147152	0.99854	0.206899	0.967178
1	309.014	335.963	0.00127111	0.976208	0.205017	0.996457
1	309.046	388.523	0.00157299	1.03715	0.207751	1.03255
1	309.069	343.403	0.00143251	0.979129	0.206941	0.980542
1	309.165	364.284	0.00120478	1.00791	0.205767	1.00949
1	309.205	355.154	0.000982067	0.988531	0.203998	0.975928
1	309.222	346.086	0.00130375	0.985476	0.203078	0.991649
1	309.41	356.245	0.00127212	0.989701	0.204927	0.974447
1	309.583	349.201	0.00125555	0.993568	0.206005	1.00914
1	309.628	358.486	0.00124079	0.998504	0.201452	0.997498
1	309.883	369.628	0.000979923	1.00657	0.20132	0.994642
1	309.957	385.216	0.00116413	1.02026	0.204107	0.98572
1	310.052	333.686	0.00134457	0.975455	0.199288	1.0019
1	310.308	367.032	0.00106707	1.00484	0.206394	0.992506
1	310.321	365.606	0.00164775	1.00719	0.20877	1.00504
1	310.53	319.002	0.00204864	0.961883	0.215285	1.00078
1	310.92	350.838	0.00101164	0.993652	0.203885	1.00292
1	311.035	347.532	0.000922933	0.981011	0.203116	0.974563
1	311.051	325.895	0.0017298	0.987246	0.203512	1.05483
1	311.063	329.047	0.00134061	0.972102	0.205235	1.00297
1	311.183	359.971	0.00153171	0.990531	0.205263	0.968606
1	311.195	352.636	0.00167078	0.989752	0.206213	0.988425
1	311.244	357.454	0.00233845	1.01153	0.205186	1.04283
1	311.355	383.899	0.00141579	1.02808	0.205381	1.01344
1	311.512	360.173	0.000935042	0.997457	0.201806	0.990384
1	311.557	380.924	0.00174931	1.01902	0.204692	0.998807
1	311.796	331.533	0.00114496	0.966292	0.203551	0.977445
1	312.102	394.351	0.00172541	1.03263	0.208235	1.00222
1	312.291	394.471	0.00103685	1.01498	0.202588	0.949309
1	312.317	370.609	0.00114329	1.01135	0.203694	1.00529
1	312.541	374.917	0.00110845	1.01503	0.205333	1.00222
1	312.815	418.712	0.00114828	1.05028	0.203141	0.994997
1	313	330.186	0.000837676	0.972301	0.209039	0.999155
1	313.009	392.783	0.00119112	1.01604	0.202628	0.959808
1	313.019	349.553	0.00155855	0.985724	0.205306	0.985441
1	313.034	363.003	0.00112104	0.999012	0.200371	0.984546
1	313.153	373.602	0.0014065	1.01499	0.210273	1.0043
1	313.322	366.245	0.00171906	1.0061	0.207765	0.998641
1	313.894	394.502	0.00139946	1.04153	0.209138	1.02548
1	313.945	344.244	0.00132748	0.997941	0.205752	1.03688
1	314.257	324.966	0.00118033	0.976377	0.214676	1.02582
1	314.395	327.666	0.00143603	0.97202	0.204959	1.00624
1	314.816	376.883	0.00211092	1.01824	0.216766	1.00515
1	314.924	331.223	0.00140306	0.965324	0.205269	0.974743
1	314.995	364.294	0.00180652	1.01074	0.218019	1.01249
1	315.008	349.385	0.00144073	0.980852	0.201901	0.971588
1	315.041	307.972	0.0012442	0.953432	0.208588	1.01107
1	315.137	345.763	0.0015989	0.984032	0.207348	0.989775
1	315.411	324.216	0.00140128	0.966479	0.206284	1.00111
1	315.522	322.089	0.00132613	0.965232	0.206003	1.00277
1	315.556	338.447	0.00100547	0.970959	0.206762	0.965907
1	315.566	348.22	0.00141315	0.977463	0.203186	0.961045
1	315.853	337.075	0.00115355	0.989618	0.204304	1.03569
1	316.033	364.279	0.00121416	0.991448	0.203837	0.957263
1	316.421	390.049	0.00189837	1.02601	0.20669	0.995266
1	316.507	379.155	0.000992224	1.02054	0.203665	1.00696
1	316.665	401.641	0.00178351	1.03802	0.21044	0.99586
1	316.678	403.588	0.00162375	1.04124	0.205589	1.00556
1	316.702	357.653	0.00117274	0.998561	0.205115	0.991528
1	316.756	354.265	0.00152185	0.985427	0.206432	0.968832
1	316.92	337.885	0.00119264	0.980812	0.206353	1.00273
1	317.046	395.719	0.0012094	1.02171	0.206018	0.965098
1	317.048	337.894	0.000960439	0.986492	0.205564	1.02436
1	317.156	335.767	0.00108034	0.980548	0.204263	1.00602
1	317.195	352.964	0.00124026	0.98849	0.207558	0.981832
1	317.406	347.199	0.000889142	0.984129	0.204714	0.984828
1	317.533	374.569	0.00163402	1.01517	0.206084	1.00211
1	317.665	407.086	0.00140123	1.04293	0.206478	1.0021
1	317.678	372.155	0.00111503	1.01053	0.203658	0.996339
1	318.281	346.55	0.00156079	0.986079	0.214109	0.993936
1	318.413	387.685	0.00106604	1.02679	0.203014	1.00502
1	318.522	353.877	0.00143636	0.988278	0.202509	0.980719
1	318.545	361.746	0.00141593	1.00798	0.20932	1.01848
1	318.588	343.039	0.00140351	0.98188	0.210422	0.991326
1	318.689	352.458	0.00124328	0.98576	0.20626	0.97427
1	318.706	344.248	0.00101251	0.992377	0.203824	1.02018
1	318.786	344.657	0.00148011	0.990476	0.209338	1.01308
1	318.986	373.508	0.00172406	1.01665	0.208441	1.01212
1	319.216	344.715	0.000897288	0.987373	0.203908	0.999068
1	319.259	357.617	0.000842385	1.00514	0.205239	1.02133
1	319.268	317.728	0.00085262	0.950636	0.204826	0.9705
1	319.464	388.541	0.0012107	1.01648	0.204696	0.967899
1	319.56	372.247	0.00162459	1.03648	0.215165	1.07459
1	319.825	366.365	0.0017095	1.01481	0.211327	1.02777
1	320.214	363.312	0.00137861	1.00664	0.209961	1.00943
1	320.257	408.032	0.00138498	1.03798	0.203875	0.988693
1	320.32	329.696	0.00124594	0.970547	0.204218	0.994042
1	320.705	360.646	0.00109206	1.00225	0.202882	1.00284
1	320.915	369.064	0.00142988	1.01575	0.210368	1.01872
1	320.953	350.342	0.00137872	0.975257	0.202024	0.946984
1	321.057	353.215	0.00132784	1.00388	0.207566	1.02981
1	321.168	316.218	0.00114767	0.970087	0.207485	1.03227
1	321.306	336.819	0.00102591	0.969993	0.203917	0.971612
1	321.32	316.939	0.00108943	0.9598	0.211393	1.00188
1	321.644	340.267	0.00137797	0.980593	0.208181	0.993894
1	321.787	377.69	0.00160551	1.01913	0.209936	1.00726
1	321.808	396.928	0.00201657	1.02927	0.209828	0.98474
1	321.869	352.308	0.000853973	0.984887	0.201927	0.973456
1	321.996	333.214	0.000917998	0.972089	0.205298	0.989191
1	322.294	414.325	0.00145185	1.05585	0.209176	1.01884
1	322.35	351.692	0.00132728	0.98575	0.209571	0.975654
1	322.419	386.357	0.00154382	1.02441	0.204235	0.999926
1	322.45	351.052	0.0016905	1.00621	0.207405	1.04349
1	322.493	377.219	0.00129913	1.01372	0.208095	0.991523
1	322.937	393.719	0.00104156	1.01833	0.201598	0.963815
1	323.098	365.523	0.00165261	1.00405	0.210019	0.99425
1	323.57	326.462	0.00144748	0.965258	0.206271	0.987218
1	323.677	389.543	0.00160482	1.03007	0.205354	1.00709
1	323.982	333.798	0.000841347	0.972081	0.205641	0.985812
1	324.023	312.915	0.00159377	0.960363	0.206184	1.01226
1	324.197	316.8	0.00142218	0.959638	0.204784	1.0005
1	324.328	352.49	0.00158614	0.982387	0.201722	0.965086
1	324.448	376.034	0.00148124	1.02758	0.210127	1.03534
1	324.79	365.218	0.00127537	0.998013	0.207556	0.974924
1	324.832	381.341	0.00154577	1.01389	0.211331	0.979594
1	325.161	353.793	0.00109186	0.997602	0.203755	1.00671
1	325.173	332.904	0.00169244	0.970011	0.205917	0.985469
1	325.317	384.108	0.00162313	1.02669	0.20373	1.01234
1	325.33	351.874	0.00161734	1.01331	0.213051	1.06228
1	325.655	371.903	0.00085093	1.01204	0.203309	1.00396
1	325.88	363.001	0.001215	0.997058	0.202554	0.981545
1	325.97	337.011	0.00139297	0.976665	0.205561	0.991726
1	326.157	370.362	0.00166459	1.02703	0.207095	1.05415
1	326.588	363.36	0.00140227	1.0123	0.206699	1.02355
1	326.602	334.899	0.00110591	0.978037	0.205701	1.0021
1	326.742	339.656	0.00108694	0.982195	0.208344	1.00116
1	326.808	398.787	0.00126449	1.03348	0.212099	0.991196
1	327.384	357.054	0.000931499	0.981908	0.204146	0.948041
1	327.432	330.033	0.00172422	0.969759	0.21182	0.991166
1	327.511	310.288	0.00187101	0.9538	0.212038	1.00494
1	327.515	365.736	0.00135731	0.993871	0.203459	0.960805
1	327.822	387.838	0.00144576	1.02895	0.211211	1.00813
1	327.873	360.665	0.00135631	1.00698	0.207062	1.0179
1	327.914	333.039	0.00112337	0.968227	0.203541	0.977563
1	327.943	374.872	0.00106449	1.00718	0.204919	0.976943
1	327.97	334.32	0.00152772	0.980831	0.207026	1.01432
1	328.093	341.13	0.00188276	0.980286	0.211403	0.991137
1	328.443	385.154	0.00144753	1.00582	0.202898	0.94698
1	328.48	359.733	0.0015161	1.00855	0.210522	1.02506
1	328.624	352.875	0.00180397	0.994894	0.212307	1.00193
1	328.628	311.739	0.0012057	0.948968	0.209158	0.986195
1	328.942	334.118	0.00144555	0.984305	0.208321	1.02163
1	329.047	332.429	0.001562	0.972334	0.212814	0.991587
1	329.066	321.121	0.000978917	0.955964	0.210087	0.975679
1	329.215	334.021	0.000840877	0.97888	0.204798	1.0089
1	329.488	339.39	0.00151788	0.99492	0.214242	1.04101
1	329.573	364.297	0.000904028	1.00852	0.205343	1.01115
1	329.807	364.945	0.0014141	1.01239	0.208976	1.0218
1	330.255	366.207	0.00156112	1.01264	0.207158	1.01776
1	330.345	390.756	0.00140643	1.05028	0.216263	1.06653
1	330.556	388.761	0.00115746	1.01747	0.204664	0.971854
1	330.666	378.519	0.00108197	1.01477	0.202691	0.989254
1	330.889	388.489	0.00158291	1.0106	0.211285	0.950876
1	331.468	368.382	0.0011718	0.991518	0.204135	0.945586
1	331.566	362.052	0.00144812	0.994926	0.205985	0.977502
1	331.62	345.353	0.00156101	0.984461	0.205585	0.990392
1	331.629	419.552	0.00126505	1.06232	0.206511	1.02535
1	331.632	333.024	0.00122572	0.970646	0.206338	0.988095
1	331.664	346.036	0.00212773	1.00635	0.21386	1.06141
1	331.749	346.725	0.00124993	0.983541	0.20347	0.985969
1	331.891	305.669	0.00149975	0.934223	0.202927	0.957235
1	332.257	377.631	0.00123349	1.01404	0.208436	0.991472
1	332.804	376.12	0.00165434	1.00888	0.205456	0.98138
1	332.984	401.904	0.00156761	1.04725	0.207854	1.02649
1	333.028	358.399	0.0012743	0.988054	0.203419	0.964451
1	333.453	406.853	0.00124551	1.0309	0.203649	0.96268
1	333.671	397.8	0.00159009	1.03599	0.207677	1.00354
1	333.951	343.666	0.0012542	0.995218	0.203471	1.03101
1	334.104	383.208	0.00158035	1.00948	0.205352	0.961292
1	334.144	354.553	0.00135655	0.993795	0.20373	0.993854
1	334.213	353.657	0.00149503	1.00517	0.211445	1.03134
1	334.446	356.273	0.00143572	0.996529	0.2063	0.999091
1	334.887	348.975	0.00101027	0.98495	0.205354	0.980276
1	334.953	373.348	0.00145044	1.02175	0.208179	1.02667
1	335.101	347.753	0.0014792	0.991056	0.207178	1.00329
1	335.116	326.679	0.00111539	0.981445	0.208025	1.03765
1	335.284	382.662	0.00142915	1.01528	0.20992	0.979357
1	335.666	333.87	0.00168286	0.988683	0.208827	1.03775
1	335.718	338.839	0.00119335	0.997364	0.202717	1.05312
1	335.96	359.204	0.00157971	0.99814	0.207174	0.993466
1	336.2	308.137	0.00162267	0.967	0.21703	1.05246
1	336.392	380.848	0.00130727	1.02263	0.204416	1.00664
1	336.698	333.471	0.000961067	0.980193	0.203728	1.01285
1	336.757	351.138	0.00103322	0.971184	0.201684	0.939242
1	337.118	387.489	0.00149465	1.03324	0.201839	1.022
1	337.179	376.843	0.00127718	1.01684	0.205814	0.999975
1	337.227	370.847	0.00147857	1.01928	0.207107	1.02672
1	337.254	322.292	0.00145714	0.970825	0.204267	1.01132
1	337.445	372.457	0.00149674	1.02136	0.206859	1.02691
1	337.558	356.522	0.00137758	0.991504	0.209233	0.979594
1	338.192	369.398	0.00133517	1.00628	0.202689	0.990923
1	338.26	367.691	0.00152187	1.02195	0.212757	1.0407
1	338.315	337.524	0.00155537	0.979436	0.211858	0.998376
1	338.58	320.61	0.00126765	0.969753	0.211672	1.02419
1	338.753	327.44	0.000985982	0.961701	0.201668	0.976582
1	338.824	399.492	0.00163971	1.04951	0.211207	1.03892
1	338.834	317.208	0.00150019	0.965401	0.211903	1.02095
1	338.856	330.982	0.00137761	0.970733	0.212511	0.994999
1	338.919	342.583	0.00129754	0.977681	0.205946	0.977426
1	339.017	352.502	0.00119534	0.989204	0.206491	0.985991
1	339.164	323.426	0.000988792	0.973049	0.199531	1.02549
1	339.246	380.143	0.00127721	1.00648	0.204216	0.962616
1	339.359	354.981	0.00132161	0.989025	0.201594	0.976917
1	339.754	357.619	0.00150053	1.00879	0.208891	1.02901
1	339.898	350.432	0.00164664	1.00928	0.208976	1.05655
1	340.019	362.818	0.00145082	1.00789	0.204715	1.01515
1	340.235	367.271	0.0014955	1.00644	0.205997	0.996546
1	340.307	348.352	0.00151356	0.981523	0.208888	0.973881
1	340.368	331.294	0.00087472	0.969665	0.201425	0.987183
1	340.465	305.158	0.00161336	0.956835	0.211244	1.03225
1	341.091	383.993	0.00157415	1.03251	0.207552	1.0313
1	341.381	367.628	0.00160346	1.00847	0.209644	1.00009
1	341.899	380.191	0.00146036	1.01811	0.207062	0.997
1	341.989	364.852	0.0013476	0.998241	0.206496	0.975665
1	341.993	385.042	0.00120635	1.01726	0.20473	0.981217
1	342.138	342.719	0.000862295	0.983028	0.202932	0.993774
1	342.363	350.178	0.00110274	0.984212	0.20343	0.976514
1	342.391	334.842	0.00113224	0.984029	0.20337	1.02559
1	342.772	350.688	0.00103411	0.995464	0.208283	1.01088
1	342.865	391.003	0.00154522	1.0178	0.206739	0.966362
1	342.893	337.178	0.000948144	0.980289	0.208993	1.00439
1	343.21	356.803	0.00178542	0.983007	0.209162	0.951435
1	343.429	374.931	0.00123302	1.00575	0.20359	0.9722
1	343.483	352.617	0.000961767	0.993291	0.203993	0.999967
1	344.064	410.993	0.0014334	1.0429	0.203768	0.988872
1	344.142	384.367	0.0013719	1.01407	0.202234	0.972278
1	344.183	323.054	0.00164834	0.975914	0.209584	1.03256
1	344.666	315.81	0.00180549	0.964845	0.206109	1.02303
1	344.695	321.721	0.00171052	0.978892	0.211003	1.04722
1	344.815	389.139	0.00150481	1.03166	0.212474	1.00831
1	345.075	371.176	0.00169403	1.01575	0.205817	1.0132
1	345.229	366.646	0.00160185	1.02241	0.207124	1.04802
1	345.406	324.401	0.000926634	0.963597	0.208173	0.986039
1	345.468	356.441	0.000935233	0.986395	0.206318	0.96578
1	345.514	362.662	0.00125745	0.998835	0.203236	0.985542
1	345.521	349.356	0.000993831	0.991558	0.205105	1.0022
1	345.571	316.111	0.00137733	0.954091	0.205133	0.984975
1	346.099	405.44	0.00113922	1.03684	0.203947	0.984851
1	346.75	371.473	0.0015248	1.02203	0.21067	1.03287
1	346.975	371.464	0.00147854	1.01427	0.209888	1.01149
1	347.08	369.467	0.00154962	1.01914	0.204919	1.02913
1	347.174	401.311	0.00159245	1.05264	0.209029	1.04343
1	347.378	399.46	0.00157038	1.03468	0.208775	0.993799
1	347.5	349.154	0.00127514	0.980324	0.201731	0.965802
1	347.74	382.432	0.00124363	1.01486	0.202889	0.978377
1	347.814	421.895	0.00120599	1.05682	0.205352	1.00505
1	347.962	367.885	0.00149888	1.00336	0.208064	0.984002
1	348.082	361.186	0.00156015	1.01191	0.204886	1.03097
1	348.159	326.286	0.00137182	0.970436	0.205187	1.0059
1	348.251	335.566	0.00156621	0.987456	0.207827	1.03314
1	348.341	328.781	0.00129302	0.972293	0.201646	1.01208
1	348.439	385.217	0.00183121	1.03419	0.20729	1.03095
1	348.474	347.715	0.00159138	0.990294	0.212417	1.00068
1	348.577	317.823	0.00102276	0.949895	0.203649	0.96892
1	348.619	364.237	0.0015423	0.997102	0.205569	0.975693
1	348.713	325.519	0.00149597	0.96465	0.204055	0.989922
1	348.739	338.562	0.00161828	0.994907	0.212193	1.04284
1	348.773	360.878	0.00184776	1.01392	0.210064	1.04051
1	348.798	318.162	0.00082619	0.958611	0.205384	0.994802
1	348.896	366.316	0.00157154	0.998059	0.206078	0.97264
1	349.072	388.087	0.00146247	1.01645	0.201994	0.971417
1	349.401	382.184	0.000963125	1.01696	0.202853	0.990939
1	349.635	365.089	0.00145836	1.00478	0.20339	0.998575
1	349.665	307.473	0.00154955	0.958535	0.206851	1.02743
1	349.688	357.803	0.00150736	1.00947	0.212072	1.03224
1	349.8	326.441	0.00119708	0.985591	0.204837	1.05325
1	350.039	339.476	0.00157083	0.982143	0.201168	1.00292
1	350.181	357.985	0.00138603	1.00377	0.202178	1.01346
1	350.45	370.088	0.00164068	1.01898	0.212093	1.02645
1	350.491	348.661	0.000712464	0.995971	0.206618	1.01976
1	350.673	348.297	0.00159008	0.991165	0.20647	1.00503
1	350.953	374.843	0.00116188	1.01799	0.208149	1.01245
1	351.175	374.031	0.00185279	1.01321	0.204679	0.996864
1	351.325	352.162	0.00157457	1.01122	0.208585	1.0523
1	351.33	351.402	0.00136293	0.986563	0.20284	0.983145
1	351.904	369.935	0.00112629	1.01026	0.20568	0.99943
1	351.929	319.105	0.00151784	0.96319	0.206206	1.00729
1	351.963	362.118	0.0013044	0.998233	0.202374	0.987688
1	352.126	366.604	0.00103527	1.01841	0.201853	1.03715
1	352.174	394.932	0.0016877	1.03831	0.203714	1.02046
1	352.231	355.109	0.00153891	0.999418	0.2131	1.00647
1	352.322	367.073	0.00183018	1.01165	0.212783	1.0142
1	352.393	370.53	0.00110011	0.995499	0.203171	0.953014
1	352.404	360.008	0.00139647	0.996319	0.206691	0.984044
1	352.591	377.435	0.00152121	1.02773	0.205767	1.02891
1	352.911	397.067	0.0017003	1.04518	0.207675	1.03215
1	352.938	373.151	0.00149106	1.00682	0.205866	0.981031
1	353.278	381.861	0.000872292	1.02095	0.204078	0.998165
1	353.742	337.596	0.00103041	0.972348	0.201557	0.976834
1	353.957	378.882	0.00131544	1.01858	0.208741	1.00108
1	353.995	393.849	0.00166736	1.02754	0.204803	0.987849
1	354.102	363.464	0.00193056	1.0077	0.213588	1.01058
1	354.17	370.577	0.00117113	1.00967	0.208256	0.994928
1	354.212	407.635	0.00176724	1.03249	0.20561	0.969097
1	354.377	336.775	0.00143104	0.988265	0.203006	1.03116
1	354.444	311.81	0.00103494	0.957236	0.201407	1.0143
1	354.51	362.441	0.00191778	1.00814	0.206646	1.01461
1	354.645	334.332	0.00202196	0.977745	0.20443	1.00568
1	354.815	380.109	0.00129903	1.01624	0.201482	0.986061
1	354.893	376.244	0.00121352	1.0187	0.20229	1.00706
1	355.021	325.587	0.00101433	0.966584	0.199786	0.998635
1	355.047	354.19	0.00166908	0.997898	0.202993	1.00906
1	355.088	342.117	0.00120109	0.972957	0.200917	0.969271
1	355.449	372.333	0.00164125	1.01061	0.210265	0.993622
1	355.575	326.544	0.00127653	0.96902	0.203979	0.995355
1	355.708	332.19	0.00110502	0.981565	0.20549	1.02696
1	355.823	336.954	0.00145421	0.979931	0.206567	1.00307
1	355.856	342.208	0.00145856	0.98011	0.208999	0.985354
1	356.458	343.545	0.00179732	0.988444	0.206181	1.01245
1	356.484	300.501	0.00124771	0.947394	0.204418	1.02121
1	356.609	321.321	0.00159027	0.960831	0.206572	0.991679
1	356.99	319.897	0.00131629	0.971879	0.210513	1.02691
1	357.539	412.15	0.00186792	1.05295	0.207101	1.01796
1	357.765	319.867	0.00104114	0.967219	0.206638	1.01547
1	357.949	367.65	0.00127914	1.02102	0.208342	1.04018
1	358.107	386.964	0.00163361	1.03401	0.209045	1.02622
1	358.342	338.548	0.000927298	0.985952	0.204438	1.01693
1	358.504	324.551	0.00088136	0.960885	0.199996	0.980164
1	358.854	366.913	0.00152853	1.00394	0.206628	0.991207
1	358.989	377.181	0.00151559	1.01676	0.206958	0.998169
1	359.125	368.076	0.00137978	1.01494	0.208101	1.01995
1	359.128	369.63	0.0011796	0.999019	0.201873	0.968108
1	359.303	375.759	0.00146247	1.00891	0.208329	0.979501
1	359.384	336.78	0.00132981	0.972924	0.201185	0.982156
1	359.795	334.69	0.00162029	0.97155	0.209544	0.982855
1	359.874	338.495	0.00109291	0.980049	0.203873	0.99755
1	360.482	373.193	0.00149663	1.006	0.208054	0.977366
1	360.541	386.849	0.00139547	1.01616	0.204771	0.97263
1	360.638	349.823	0.000693601	0.982384	0.202131	0.971695
1	361.017	385.048	0.00143886	1.0183	0.200243	0.987465
1	361.054	346.631	0.00150696	0.998563	0.209036	1.0326
1	361.315	341.684	0.000947784	0.969402	0.202745	0.954484
1	361.437	321.883	0.00142432	0.953692	0.203385	0.969923
1	361.446	355.917	0.00204368	1.0068	0.210718	1.03151
1	361.727	340.582	0.00136442	0.978356	0.205586	0.985534
1	361.975	314.458	0.00119466	0.96138	0.206835	1.01566
1	362.024	345.518	0.00153584	1.00391	0.207749	1.05186
1	362.04	354.24	0.00138949	0.984109	0.199975	0.963805
1	362.252	344.175	0.00115975	0.98848	0.203329	1.00817
1	362.403	405.638	0.00173652	1.04786	0.20721	1.02201
1	362.532	356.172	0.0012525	0.997654	0.205119	1.00173
1	362.856	382.114	0.00110762	1.01903	0.201243	0.996037
1	363.051	343.944	0.00073154	0.974818	0.203279	0.964945
1	363.071	364.959	0.00154951	0.995261	0.207737	0.968003
1	363.119	325.674	0.00137301	0.95626	0.201603	0.963517
1	363.33	371.892	0.00109044	1.00678	0.202313	0.980329
1	363.709	374.865	0.00135011	1.01563	0.208609	1.00459
1	363.865	313.689	0.0010804	0.961169	0.199347	1.02081
1	364.005	349.303	0.00175327	0.990662	0.208077	0.999265
1	364.316	347.877	0.00119777	0.978685	0.201148	0.966813
1	364.385	374.646	0.0015707	1.00099	0.208398	0.962819
1	364.39	333.8	0.00144638	0.975538	0.206157	1.00074
1	364.442	338.792	0.00146589	0.977164	0.20489	0.988008
1	364.565	360.163	0.00163998	0.998172	0.207471	0.989977
1	364.613	350.778	0.001261	0.983587	0.202443	0.973952
1	364.643	365.941	0.00135212	0.997763	0.206269	0.972765
1	364.682	319.188	0.000954739	0.951663	0.200483	0.968207
1	364.865	354.892	0.00155604	0.978473	0.206823	0.944981
1	365.192	341.764	0.00143655	0.984081	0.203515	0.999727
1	365.204	339.305	0.0013499	0.982394	0.20386	1.00081
1	365.306	329.434	0.000683287	0.965261	0.202351	0.981681
1	365.54	398.854	0.00149708	1.02118	0.203116	0.95499
1	365.618	335.462	0.00106264	0.978454	0.203812	1.00556
1	365.689	329.522	0.00164266	0.97611	0.205135	1.01529
1	365.692	415.452	0.00135073	1.03694	0.204824	0.963178
1	365.738	363.876	0.0014433	1.0066	0.207056	1.005
1	365.817	394.968	0.00139071	1.02574	0.208737	0.979501
1	366.194	334.064	0.00133201	0.974843	0.210533	0.996245
1	366.515	382.184	0.00121587	1.00394	0.200097	0.949646
1	366.75	378.679	0.00146181	1.01616	0.200521	0.991536
1	366.766	333.728	0.00113595	0.96811	0.206837	0.977838
1	366.778	373.382	0.00164777	1.00249	0.204536	0.967705
1	367.111	369.426	0.00143597	1.01844	0.20781	1.02885
1	367.653	365.106	0.00116649	1.00641	0.206084	1.00469
1	367.941	377.038	0.00186297	1.01727	0.210461	1.00303
1	368.006	329.868	0.00136977	0.965327	0.209014	0.978296
1	368.019	324.228	0.00141542	0.97776	0.20881	1.03536
1	368.047	331.347	0.00150293	0.962564	0.202927	0.962946
1	368.673	327.055	0.00158691	0.958991	0.206357	0.966257
1	368.702	350.097	0.00128245	0.982804	0.204848	0.973059
1	368.866	342.996	0.00116338	0.984283	0.203326	0.998421
1	369.093	367.188	0.00152746	1.01457	0.207678	1.02402
1	369.399	391.297	0.00157391	1.03367	0.206174	1.01077
1	369.757	404.166	0.00167046	1.03103	0.206473	0.974678
1	369.785	354.233	0.00158551	0.993431	0.204976	0.994525
1	369.925	348.702	0.00123296	0.979111	0.201082	0.965873
1	369.995	327.065	0.0015328	0.966251	0.210068	0.990034
1	370.202	346.877	0.00138427	0.979141	0.203616	0.969188
1	370.44	335.291	0.00135606	0.969772	0.207213	0.975636
1	370.517	340.744	0.000801399	0.966772	0.200814	0.950479
1	370.701	368.832	0.00138449	1.00201	0.200488	0.977329
1	370.975	374.682	0.00132259	1.0418	0.21559	1.08087
1	371.015	337.697	0.00142616	0.980401	0.211628	1.00473
1	371.077	344.069	0.00146051	0.987237	0.212381	1.00252
1	371.096	331.162	0.000943634	0.973717	0.206227	0.99916
1	371.152	337.509	0.000967053	0.980009	0.200263	1.00239
1	371.174	304.441	0.00135427	0.943886	0.204527	0.992567
1	371.181	377.134	0.00103366	1.01501	0.2	0.9938
1	371.312	363.695	0.00159486	1.00328	0.206248	1.00002
1	371.324	345.185	0.00136421	0.976566	0.206788	0.966892
1	371.437	372.992	0.00124708	1.01212	0.201076	1.00084
1	371.481	378.463	0.00148636	1.01176	0.202565	0.984528
[truncated: 1,481 more rows]
